# Supplementary material for: HSV-1 US3 Hijacks Conserved Actin Regulatory Complexes to Drive F-Actin Remodeling
Source: Viruses. 2026 Jul 19;18(7):793. doi: 10.3390/v18070793 (PMC13431605; doi:10.3390/v18070793)
Supplement: Supplementary file 1 [file viruses-18-00793-s001.zip]

Archive with 7 entries (7 files):
- Supplementary - Data S4 (ML Feature Matrix).csv
- Supplementary - Data S5 (ML_grouped_allseeds_metrics).csv
- Supplementary File.pdf
- Supplementary- Data S1 (2way ANOVA of F actin Geomean score).csv
- Supplementary- Data S2  (2way ANOVA of F actin Area Fraction).csv
- Supplementary- Data S3 (2way ANOVA of MFI).csv
- Supplementary- Data S6 (ML_grouped_per_fold_metrics).csv
