# Supplementary material for: HSV-1 US3 Hijacks Conserved Actin Regulatory Complexes to Drive F-Actin Remodeling
Source: Viruses. 2026 Jul 19;18(7):793. doi: 10.3390/v18070793 (PMC13431605; doi:10.3390/v18070793)
Supplement: Supplementary file 1 [file viruses-18-00793-s001.zip › Supplementary - Data S4 (ML Feature Matrix).csv]

Gene	Accession	MW_kDa	Exclusivity_pct	log2_enrichment_spectra	log2_enrichment_intensity	US3_spectra	US3_unique_peptides	absent_in_control	known_actin_regulator	in_original_ML_set	ms_profile_group	shared_profile_group
MYH9	A0A0D9R6E6	227.0	86	7.577428828035749	32.355103672520784	190.0	79.0	1	1	1	107	0
SFPQ	A0A0D9S7U2	76.0	100	2.584962500721156	25.74810456139404	5.0	5.0	1	0	0	398	0
PLEC	A0A0D9R924	523.0	100	7.076815597050831	30.002969255349456	134.0	102.0	1	0	0	519	0
IQGAP1	A0A0D9RWS9	189.0	100	5.247927513443585	28.675117536951696	37.0	27.0	1	1	0	517	0
	A0A0D9S9M0	42.0	47	6.022367813028454	31.53560189022115	64.0	17.0	1	0	0	41	0
	A0A0D9S2F0 (+1)		38	0.6374299206152918	1.700584737598282	13.0	10.0	0	0	0	37	0
	A0A0D9R058 (+3)		42	0.9068905956085184	1.2354840507096865	14.0	10.0	0	0	0	39	1
	A0A0D9R070	61.0	42	0.9068905956085184	1.2354840507096865	14.0	10.0	0	0	0	39	1
	A0A0D9R058	60.0	42	0.9068905956085184	1.2354840507096865	14.0	10.0	0	0	0	39	1
MYH10	A0A0D9RDH4	229.0	80	6.169925001442312	30.34159054757244	71.0	44.0	1	1	1	98	0
TUBB	A0A0D9R7E7	50.0	18	5.832890014164741	30.81213625330292	56.0	17.0	1	0	1	16	0
CLTC	A0A0D9R0N5	171.0	81	5.491853096329675	29.5335322630551	44.0	27.0	1	0	0	99	0
TUBB4B	A0A0D9RVN0	50.0	5	5.672425341971495	30.51932452568411	50.0	19.0	1	0	0	1	0
ACTA1	A0A0D9R480 (+1)		10	5.392317422778761	30.37095587947734	41.0	10.0	1	0	0	7	1
ACTA1	A0A0D9RE13	43.0	10	5.392317422778761	30.37095587947734	41.0	10.0	1	0	0	7	1
ACTC1	A0A0D9R480	42.0	10	5.392317422778761	30.37095587947734	41.0	10.0	1	0	0	7	1
	A0A0D9RDR4	36.0	100	5.321928094887363	30.178978709092533	39.0	12.0	1	0	0	518	0
TUBA1B	A0A0D9R1G5	50.0	6	5.321928094887363	31.297501641158192	39.0	14.0	1	0	0	4	0
TUBA1C	A0A0D9R1G2	50.0	6	5.20945336562895	31.173321179733385	36.0	14.0	1	0	0	3	0
VIM	A0A0D9RJU1	54.0	93	6.409390936137702	32.19945808095402	84.0	30.0	1	0	0	111	0
	A0A0D9S2E8 (+1)		11	0.6520766965796931	1.5597353550439024	10.0	7.0	0	0	0	8	0
HSP90AB1	A0A0D9RJ20	83.0	71	5.459431618637297	29.584420533555612	43.0	21.0	1	0	0	86	0
TUBA1A	A0A0D9R1G1	50.0	6	5.169925001442312	31.174959179452408	35.0	13.0	1	0	1	2	0
TUBB4A	A0A0D9RB46	50.0	6	5.491853096329675	30.042822938736656	44.0	17.0	1	0	0	5	0
	A0A0D9RG28	30.0	100	1.584962500721156	20.93822421517161	2.0	2.0	1	0	0	156	0
	A0A0D9SBD1	58.0	79	5.357552004618084	30.40450508338515	40.0	17.0	1	0	0	95	0
TUBB2A	A0A0D9R4H6 (+1)		7	5.459431618637297	30.32171495071796	43.0	13.0	1	0	0	6	1
TUBB2A	A0A0D9R4H6	50.0	7	5.459431618637297	30.32171495071796	43.0	13.0	1	0	0	6	1
TUBB2B	A0A0D9R4H8	50.0	7	5.459431618637297	30.32171495071796	43.0	13.0	1	0	0	6	1
	A0A0D9SD09	11.0	100	4.169925001442312	30.8410386812418	17.0	6.0	1	0	0	503	0
FASN	A0A0D9S4U3	273.0	100	4.954196310386875	27.92161238984453	30.0	26.0	1	0	0	516	0
TUBB6	A0A0D9RY49	50.0	50	4.954196310386875	28.852869810747325	30.0	11.0	1	0	0	61	0
	A0A0D9QY94	40.0	20	4.643856189774724	29.03105288615027	24.0	8.0	1	0	0	20	0
PSPC1	A0A0D9RZS5	30.0	100	0.0	0.0	0.0	0.0	1	0	0	115	1
	A0A0D9RNJ1	50.0	100	4.807354922057604	29.641197988001597	27.0	10.0	1	0	0	515	0
FLNA	A0A0D9R370	280.0	89	5.321928094887363	28.327963998982387	39.0	31.0	1	1	1	108	0
EIF4A1	A0A0D9RGD1	46.0	100	4.169925001442312	27.626434147102955	17.0	13.0	1	0	0	502	0
	A0A0D9RFF7	30.0	100	4.247927513443585	27.748435115205865	18.0	12.0	1	0	0	505	0
	A0A0D9S9U1	30.0	60	3.584962500721156	27.634892879575915	11.0	5.0	1	0	0	65	0
DYNC1I2	A0A0D9RQP9	71.0	100	0.0	0.0	0.0	0.0	1	0	0	115	1
	A0A0D9RNG1 (+1)		100	-0.4150374992788438	1.738487399605874	2.0	1.0	0	0	0	113	1
	A0A0D9RNG1	15.0	100	-0.4150374992788438	1.738487399605874	2.0	1.0	0	0	0	113	1
	A0A0D9RNG7	15.0	100	-0.4150374992788438	1.738487399605874	2.0	1.0	0	0	0	113	1
DYNC1H1	A0A0D9RD14	468.0	100	4.247927513443585	26.06535176630587	18.0	17.0	1	0	0	504	0
	A0A0D9RUA5	38.0	11	4.247927513443585	28.505637147765714	18.0	7.0	1	0	0	9	0
ATP5F1B	A0A0D9QYB1	56.0	100	4.754887502163468	28.91915463173601	26.0	13.0	1	0	0	514	0
	A0A0D9SDP0	17.0	83	4.169925001442312	29.012031976414804	17.0	6.0	1	0	0	102	0
	A0A0D9RX11	41.0	17	4.584962500721156	27.645353732002075	23.0	6.0	1	0	0	14	0
TRIM21	A0A0D9QW70	54.0	100	3.700439718141092	26.5731913406951	12.0	8.0	1	0	0	485	0
HKDC1	A0A0D9R642	103.0	85	4.643856189774724	27.923225330838505	24.0	18.0	1	0	0	104	0
RACK1	A0A0D9R6N8	43.0	100	3.700439718141092	27.77623480068305	12.0	10.0	1	0	0	489	0
SPTBN1	A0A0D9RN38	275.0	100	3.700439718141092	23.897567141763226	12.0	10.0	1	1	0	482	0
EIF3A	A0A0D9QXL4	146.0	100	2.321928094887362	23.28285074011554	4.0	4.0	1	0	0	336	0
SNRNP200	A0A0D9RXR5	244.0	100	4.523561956057013	27.164898729012453	22.0	20.0	1	0	0	512	0
SLC25A6	A0A0D9RZQ0	33.0	18	4.247927513443585	29.302690029099843	18.0	10.0	1	0	0	15	0
LUC7L3	A0A0D9QZK7	56.0	100	1.0	19.561104806870013	1.0	1.0	1	0	0	118	0
ATP5F1A	A0A0D9RZE8	60.0	100	4.392317422778761	28.39145465138144	20.0	11.0	1	0	0	509	0
FLNC	A0A0D9RC89	291.0	83	4.807354922057604	27.40478563535018	27.0	23.0	1	1	1	103	0
SLC25A5	A0A0D9S0H6	33.0	36	4.247927513443585	29.173275784055587	18.0	10.0	1	0	0	36	0
GRN	A0A0D9S0V3	65.0	100	1.0	21.057336033995497	1.0	1.0	1	0	0	124	0
COPA	A0A0D9S3P5	138.0	100	4.169925001442312	26.629543905715483	17.0	13.0	1	0	0	501	0
HSP90B1	A0A0D9S294	93.0	91	3.906890595608519	27.43699827250101	14.0	10.0	1	0	0	110	0
	A0A0D9RMB4	25.0	100	3.906890595608519	28.800261510257695	14.0	6.0	1	0	0	497	0
NCL	A0A0D9R2V4	50.0	100	4.392317422778761	28.9431083776099	20.0	13.0	1	0	0	510	0
ENO1	A0A0D9S8Q7	47.0	100	3.0	27.272139748353528	7.0	7.0	1	0	0	444	0
	A0A0D9RG34	23.0	100	0.0	0.0	0.0	0.0	1	0	0	115	1
	A0A0D9RCZ4	45.0	22	4.0	28.07607030439132	15.0	9.0	1	0	0	23	0
STAT1	A0A0D9RIE1	87.0	100	4.321928094887363	27.09209352082634	19.0	14.0	1	0	0	507	0
H2AC14	A0A0D9SA36 (+8)		33	3.4594316186372973	30.254381171958048	10.0	3.0	1	0	0	35	1
H2AC14	A0A0D9SCK3	14.0	33	3.4594316186372973	30.254381171958048	10.0	3.0	1	0	0	35	1
H2AC20	A0A0D9SA89	14.0	33	3.4594316186372973	30.254381171958048	10.0	3.0	1	0	0	35	1
H2AC25	A0A0D9SA36	14.0	33	3.4594316186372973	30.254381171958048	10.0	3.0	1	0	0	35	1
H2AC6	A0A0D9SCL4	14.0	33	3.4594316186372973	30.254381171958048	10.0	3.0	1	0	0	35	1
H2AC7	A0A0D9SCL2	14.0	33	3.4594316186372973	30.254381171958048	10.0	3.0	1	0	0	35	1
H2AJ	A0A0D9SD10	14.0	33	3.4594316186372973	30.254381171958048	10.0	3.0	1	0	0	35	1
	A0A0D9SCL9	14.0	33	3.4594316186372973	30.254381171958048	10.0	3.0	1	0	0	35	1
	A0A0D9SAA0	14.0	33	3.4594316186372973	30.254381171958048	10.0	3.0	1	0	0	35	1
	A0A0D9SCK1	14.0	33	3.4594316186372973	30.254381171958048	10.0	3.0	1	0	0	35	1
	A0A0D9SB72	18.0	100	3.4594316186372973	26.86688452371536	10.0	4.0	1	0	0	469	0
MYH14	A0A0D9S4P1	232.0	29	3.807354922057604	28.909327596977864	13.0	7.0	1	1	1	28	0
DARS1	A0A0D9RUT2	57.0	100	2.700439718141092	25.208972440580137	12.0	10.0	0	0	0	405	0
PHB2	A0A0D9RCP4	32.0	100	3.4594316186372973	26.697087416781955	10.0	8.0	1	0	0	468	0
	A0A0D9RMR7	36.0	50	3.807354922057604	28.925503566773752	13.0	7.0	1	0	0	60	0
H2AZ2	A0A0D9RT40 (+1)		33	3.169925001442312	29.813792658210257	8.0	3.0	1	0	0	34	1
H2AZ2	A0A0D9RT40	14.0	33	3.169925001442312	29.813792658210257	8.0	3.0	1	0	0	34	1
	A0A0D9S9R8	14.0	33	3.169925001442312	29.813792658210257	8.0	3.0	1	0	0	34	1
	A0A0D9SBN8	23.0	100	4.0	28.035725410530368	15.0	9.0	1	0	0	500	0
HADHA	A0A0D9R8Q2	83.0	100	3.906890595608519	27.365191572214925	14.0	10.0	1	0	0	495	0
BAZ1B	A0A0D9RZZ5	171.0	100	0.0	-5.5621512788755405	1.0	1.0	0	0	0	114	0
RPL27	A0A0D9S1C8	16.0	100	3.321928094887362	28.131995437704088	9.0	4.0	1	0	0	465	0
	A0A0D9QV93	27.0	100	3.4594316186372973	27.49160558059829	10.0	6.0	1	0	0	472	0
LDHB	A0A0D9R6G5	37.0	78	3.700439718141092	27.635085995457644	12.0	9.0	1	0	0	94	0
PRDX1	A0A0D9S7F9	22.0	86	3.321928094887362	27.150734194710832	9.0	6.0	1	0	0	106	0
PRKDC	A0A0D9RQR8	470.0	100	4.700439718141092	26.788437278081112	25.0	22.0	1	0	0	513	0
KIF5B	A0A0D9RGR4	110.0	100	3.169925001442312	23.67337216327425	8.0	8.0	1	0	0	446	0
CLTCL1	A0A0D9RGI6	217.0	12	3.584962500721156	27.53495383429148	11.0	6.0	1	0	0	10	0
RPL30	A0A0D9RIV1	13.0	100	3.700439718141092	27.807854672354274	12.0	4.0	1	0	0	490	0
	A0A0D9RPE9	40.0	100	4.321928094887363	27.738826241441515	19.0	10.0	1	0	0	508	0
GIPC1	A0A0D9R1Y8	36.0	100	1.584962500721156	21.98558973344104	2.0	1.0	1	0	0	181	0
ACIN1	A0A0D9RU84	152.0	100	1.0	21.520758219289828	1.0	1.0	1	0	0	128	0
	A0A0D9S9I8	24.0	100	2.584962500721156	25.62879780103532	5.0	4.0	1	0	0	395	0
FN1	A0A0D9R9X4	250.0	100	4.523561956057013	26.49556804171908	22.0	17.0	1	0	0	511	0
EIF3B	A0A0D9RYD0	92.0	100	2.0	22.233171725547276	3.0	3.0	1	0	0	275	0
GFPT1	A0A0D9RR53	77.0	100	3.700439718141092	25.538074787497703	12.0	7.0	1	0	0	483	0
	A0A0D9S5I4	17.0	100	3.700439718141092	26.502163877941	12.0	6.0	1	0	0	484	0
DHX9	A0A0D9RJE1	125.0	100	3.700439718141092	26.67556951954856	12.0	8.0	1	0	0	486	0
MYO1B	A0A0D9RI00	132.0	100	3.807354922057604	26.00917285914924	13.0	11.0	1	1	1	492	0
PRPF8	A0A0D9RN81	274.0	100	3.807354922057604	25.875090521552963	13.0	12.0	1	0	0	491	0
	A0A0D9RKP7	159.0	100	3.906890595608519	25.235322691314185	14.0	12.0	1	0	0	493	0
	A0A0D9RNP5	89.0	100	-1.5849625007211563	-20.298958647107657	0.0	0.0	0	0	0	112	0
ACLY	A0A0D9S2A5	67.0	100	4.0	26.941317714535664	15.0	10.0	1	0	0	498	0
DLST	A0A0D9RIN0	49.0	100	4.247927513443585	30.282849053689095	18.0	6.0	1	0	0	506	0
SLC25A4	A0A0D9S2H0	26.0	25	3.807354922057604	28.78594205447057	13.0	8.0	1	0	0	27	0
	A0A0D9R5A7	51.0	100	3.700439718141092	27.218948522873568	12.0	8.0	1	0	0	487	0
	A0A0D9S7K7	29.0	75	3.0	26.1072173350466	7.0	4.0	1	0	0	92	0
EPRS1	A0A0D9RTB5	171.0	100	3.906890595608519	25.331070248576594	14.0	11.0	1	0	0	494	0
	A0A0D9RI07	32.0	100	3.584962500721156	27.25886521954479	11.0	11.0	1	0	0	481	0
SRSF1	A0A0D9R014	28.0	100	3.169925001442312	26.008732529821515	8.0	4.0	1	0	0	456	0
	A0A0D9SBL0	33.0	14	3.584962500721156	26.538689802916707	11.0	6.0	1	0	0	11	0
H1-5	A0A0D9SCJ9	23.0	100	2.807354922057604	24.682826658585157	6.0	3.0	1	0	0	413	0
	A0A0D9S405 (+1)		100	3.4594316186372973	27.15535310881697	10.0	6.0	1	0	0	470	1
	A0A0D9S9R0	30.0	100	3.4594316186372973	27.15535310881697	10.0	6.0	1	0	0	470	1
	A0A0D9S405	30.0	100	3.4594316186372973	27.15535310881697	10.0	6.0	1	0	0	470	1
DDX5	A0A0D9QVI6	69.0	60	3.4594316186372973	25.80517511584998	10.0	7.0	1	0	0	64	0
	A0A0D9RNE3	88.0	91	3.169925001442312	25.762235399463997	8.0	5.0	1	0	0	109	0
	A0A0D9QYV0	33.0	100	1.0	21.329418068985763	1.0	1.0	1	0	0	126	0
DHX15	A0A0D9RVM1	91.0	100	3.169925001442312	25.18673128701628	8.0	5.0	1	0	0	450	0
UGDH	A0A0D9RWK1	55.0	100	3.169925001442312	26.925905044515744	8.0	8.0	1	0	0	459	0
H2BC13	A0A0D9R6C1 (+6)		100	3.4594316186372973	29.19795152287086	10.0	3.0	1	0	0	475	1
H2BC13	A0A0D9SCK4	14.0	100	3.4594316186372973	29.19795152287086	10.0	3.0	1	0	0	475	1
H2BC14	A0A0D9SCK2	14.0	100	3.4594316186372973	29.19795152287086	10.0	3.0	1	0	0	475	1
H2BC15	A0A0D9SCK0	14.0	100	3.4594316186372973	29.19795152287086	10.0	3.0	1	0	0	475	1
H2BC18	A0A0D9SA85	14.0	100	3.4594316186372973	29.19795152287086	10.0	3.0	1	0	0	475	1
H2BC5	A0A0D9R6C1	14.0	100	3.4594316186372973	29.19795152287086	10.0	3.0	1	0	0	475	1
	A0A0D9SCL5	14.0	100	3.4594316186372973	29.19795152287086	10.0	3.0	1	0	0	475	1
	A0A0D9SCK7	14.0	100	3.4594316186372973	29.19795152287086	10.0	3.0	1	0	0	475	1
	A0A0D9SCN6	30.0	20	1.584962500721156	23.693436867305834	2.0	1.0	1	0	0	17	0
EEF2	A0A0D9REP7	95.0	100	3.321928094887362	24.633596652336838	9.0	6.0	1	0	0	460	0
	A0A0D9SE18	46.0	75	3.321928094887362	27.04901117021736	9.0	4.0	1	0	0	93	0
MYL12A	A0A0D9RYD7 (+1)		100	2.807354922057604	27.42509903341521	6.0	5.0	1	1	0	433	1
MYL12A	A0A0D9RYD9	20.0	100	2.807354922057604	27.42509903341521	6.0	5.0	1	1	0	433	1
MYL12B	A0A0D9RYD7	20.0	100	2.807354922057604	27.42509903341521	6.0	5.0	1	1	0	433	1
DNAJC13	A0A0D9RDU4	255.0	100	0.5849625007211562	20.90209905322511	2.0	2.0	0	0	0	116	0
	A0A0D9RWJ3	22.0	100	3.169925001442312	26.067753207320564	8.0	3.0	1	0	0	457	0
TUFM	A0A0D9R1W7	50.0	100	4.0	27.08718627675738	15.0	12.0	1	0	0	499	0
EIF3I	A0A0D9S7X4	37.0	100	1.584962500721156	20.06635070359524	2.0	2.0	1	0	0	144	0
SMARCA5	A0A0D9S164	114.0	70	1.584962500721156	20.81523473791183	2.0	2.0	1	0	0	83	0
	A0A0D9SEF0	22.0	100	3.4594316186372973	27.684057608801503	10.0	6.0	1	0	0	474	0
XRCC6	A0A0D9R0F3	70.0	100	3.4594316186372973	25.48370155320328	10.0	7.0	1	0	0	467	0
GSK3B	A0A0D9R447	48.0	100	0.0	0.0	0.0	0.0	1	0	0	115	1
SMC3	A0A0D9QYP0	142.0	100	3.584962500721156	24.6490141975536	11.0	11.0	1	0	0	476	0
CYP3A5	A0A0D9RYZ3	57.0	100	3.700439718141092	27.238368520007537	12.0	8.0	1	0	0	488	0
HSPA9	A0A0D9RKY9	74.0	100	2.321928094887362	24.438294966139196	4.0	4.0	1	0	0	350	0
	A0A0D9QZF1	39.0	100	3.906890595608519	27.6930134306678	14.0	6.0	1	0	0	496	0
	A0A0D9R022 (+4)		33	1.584962500721156	22.094216891437487	2.0	2.0	1	0	0	29	0
	A0A0D9RC78	25.0	100	3.169925001442312	25.98575958922429	8.0	4.0	1	0	0	455	0
CCT3	A0A0D9S4W9	61.0	100	3.169925001442312	25.47389352020048	8.0	7.0	1	0	0	453	0
	A0A0D9RN23	33.0	0	3.321928094887362	26.197587110832117	9.0	5.0	1	0	0	0	0
MYL6B	A0A0D9QYU5	23.0	50	2.807354922057604	27.604897441388427	6.0	2.0	1	1	1	59	0
SPTAN1	A0A0D9RP68	285.0	100	2.0	21.97270534341997	3.0	3.0	1	1	0	268	0
ABCB1	A0A0D9RIY5	141.0	100	3.584962500721156	25.624687237137163	11.0	9.0	1	0	0	480	0
ATP5PB	A0A0D9S6G0	29.0	100	2.807354922057604	25.21176515319302	6.0	4.0	1	0	0	418	0
EFTUD2	A0A0D9S0P9	109.0	100	2.807354922057604	25.447091836157817	6.0	6.0	1	0	0	420	0
XRCC5	A0A0D9R9Q4	83.0	100	2.807354922057604	23.98941572300759	6.0	5.0	1	0	0	409	0
DHX30	A0A0D9RTV5	131.0	100	1.0	21.29952945363937	1.0	1.0	1	0	0	125	0
RPS2	A0A0D9RFM7	31.0	100	3.4594316186372973	27.5055065460519	10.0	6.0	1	0	0	473	0
HSPA5	A0A0D9RMF3	72.0	67	2.584962500721156	25.055728393874663	5.0	5.0	1	0	0	80	0
RAB14	A0A0D9RLG6	24.0	100	1.0	20.3858055388174	3.0	2.0	0	0	0	121	0
	A0A0D9SB97	12.0	100	2.321928094887362	26.509581925429355	4.0	3.0	1	0	0	361	0
ALDH1A1	A0A0D9R755	55.0	100	2.807354922057604	25.92461633662506	6.0	5.0	1	0	0	424	0
PPP1CB	A0A0D9RE27	37.0	22	2.584962500721156	25.332231533890656	5.0	5.0	1	0	0	21	0
CCT5	A0A0D9RXL9	60.0	100	2.584962500721156	23.530353110103125	5.0	4.0	1	0	0	374	0
RPL18A	A0A0D9QZI9	21.0	100	2.807354922057604	26.20474856813128	6.0	4.0	1	0	0	428	0
RPL8	A0A0D9R787 (+1)		100	2.807354922057604	26.11741056086673	6.0	3.0	1	0	0	426	1
RPL8	A0A0D9R787	28.0	100	2.807354922057604	26.11741056086673	6.0	3.0	1	0	0	426	1
	A0A0D9SDK4	28.0	100	2.807354922057604	26.11741056086673	6.0	3.0	1	0	0	426	1
PSMD3	A0A0D9S360	61.0	100	2.807354922057604	26.4522846859578	6.0	5.0	1	0	0	430	0
PPP1CA	A0A0D9R869	38.0	22	2.807354922057604	25.473676490502115	6.0	6.0	1	1	0	22	0
CCT4	A0A0D9RQ73	58.0	100	2.807354922057604	25.65234091981691	6.0	6.0	1	0	0	423	0
HADHB	A0A0D9R8S0	51.0	100	2.807354922057604	25.559796268848714	6.0	5.0	1	0	0	422	0
RPS8	A0A0D9S7H2	23.0	100	3.0	26.254702091231994	7.0	3.0	1	0	0	442	0
ARF4	A0A0D9RIL8	21.0	80	3.0	25.507450875853923	7.0	5.0	1	0	0	97	0
CAPN2	A0A0D9RUD1	80.0	100	3.0	25.617090281137735	7.0	6.0	1	0	0	441	0
RSL1D1	A0A0D9R7C2	55.0	100	3.0	25.03665829551406	7.0	7.0	1	0	0	435	0
CCT2	A0A0D9QW25	57.0	100	3.0	25.51938331214121	7.0	6.0	1	0	0	439	0
	A0A0D9SB94	25.0	100	2.321928094887362	24.79187495546076	4.0	3.0	1	0	0	353	0
GOLGA3	A0A0D9S5R6	158.0	100	1.0	0.0	1.0	1.0	1	0	0	117	1
SYNCRIP	A0A0D9RXQ9	63.0	71	3.169925001442312	26.16386018301584	8.0	6.0	1	0	1	85	0
PSMD2	A0A0D9RML4	100.0	100	3.321928094887362	24.718631692997512	9.0	8.0	1	0	0	461	0
LRRC59	A0A0D9QZD3	35.0	100	3.4594316186372973	27.410114142196147	10.0	6.0	1	0	0	471	0
ATP1A1	A0A0D9S647	113.0	100	3.4594316186372973	25.25719643241426	10.0	9.0	1	0	0	466	0
LMNA	A0A0D9S4Z6	74.0	100	3.584962500721156	25.093524395268084	11.0	11.0	1	0	0	477	0
	A0A0D9SDH4	33.0	17	2.584962500721156	26.15150182527944	5.0	4.0	1	0	0	12	0
RPLP2	A0A0D9RDT9	12.0	100	2.584962500721156	27.04735199054535	5.0	3.0	1	0	0	401	0
	A0A0D9RBM0	24.0	100	2.584962500721156	27.41954523878476	5.0	4.0	1	0	0	403	0
ACO2	A0A0D9R0H6	85.0	100	2.807354922057604	25.482629281768435	6.0	5.0	1	0	0	421	0
G6PD	A0A0D9R328	59.0	100	2.807354922057604	24.092128280668472	6.0	6.0	1	0	0	410	0
RNH1	A0A0D9RF66	49.0	100	2.807354922057604	24.8139754375122	6.0	5.0	1	0	0	415	0
RPS3A	A0A0D9S1G6	30.0	100	2.807354922057604	26.478657139642667	6.0	5.0	1	0	0	431	0
MAD1L1	A0A0D9RYC1	83.0	100	0.0	0.0	0.0	0.0	1	0	0	115	1
CAD	A0A0D9RBE4	243.0	100	3.169925001442312	23.65153733635155	8.0	7.0	1	0	0	445	0
RPN1	A0A0D9R8E0	69.0	100	3.169925001442312	25.820725477587235	8.0	7.0	1	0	0	454	0
TUBAL3	A0A0D9RMN1	50.0	25	2.0	25.08095236840916	3.0	3.0	1	0	0	24	0
HK1	A0A0D9R6D3	102.0	25	2.584962500721156	25.97193262353664	5.0	3.0	1	0	0	26	0
MCM5	A0A0D9R758	82.0	100	2.321928094887362	24.702409822724597	4.0	4.0	1	0	0	352	0
PYCR3	A0A0D9R9E0	30.0	100	2.321928094887362	23.299008273191166	4.0	4.0	1	0	0	338	0
DDX17	A0A0D9R2U6	72.0	43	2.321928094887362	24.874994898138	4.0	4.0	1	0	0	40	0
OGDH	A0A0D9RT06	118.0	100	3.584962500721156	25.174304859390347	11.0	10.0	1	0	0	479	0
EZR	A0A0D9RJV9	69.0	100	3.584962500721156	25.134596662346087	11.0	8.0	1	1	0	478	0
EEF1G	A0A0D9R2K9	50.0	100	2.584962500721156	26.10657414197073	5.0	5.0	1	0	0	399	0
	A0A0D9SBZ3	33.0	17	2.584962500721156	26.627380099870173	5.0	4.0	1	0	0	13	0
TCP1	A0A0D9RJC0	60.0	100	2.584962500721156	24.82776440576918	5.0	5.0	1	0	0	386	0
LARS1	A0A0D9RIN4	137.0	100	2.584962500721156	24.41740502508339	5.0	5.0	1	0	0	383	0
PFKM	A0A0D9R1W6	93.0	83	2.807354922057604	24.575545421066103	6.0	6.0	1	0	0	100	0
RPL14	A0A0D9RWG7	23.0	100	2.807354922057604	26.583696511406917	6.0	4.0	1	0	0	432	0
MYOF	A0A0D9R1V5	232.0	100	2.807354922057604	22.995312918508656	6.0	6.0	1	0	0	407	0
ZNF83	A0A0D9S5C3	67.0	100	0.0	0.0	0.0	0.0	1	0	0	115	1
CKAP4	A0A0D9S2I7	66.0	100	3.0	25.57509639319532	7.0	7.0	1	0	0	440	0
SMC1A	A0A0D9RJF7	128.0	100	3.169925001442312	23.84343086799701	8.0	8.0	1	0	0	447	0
IARS1	A0A0D9R4H1	144.0	100	3.169925001442312	25.209747063506978	8.0	7.0	1	0	0	451	0
AIFM1	A0A0D9R6M6	67.0	100	2.0	32.65866195949429	3.0	2.0	1	0	0	317	0
MCM7	A0A0D9RZ28	81.0	100	3.321928094887362	25.911115886230167	9.0	8.0	1	0	0	463	0
SLC25A3	A0A0D9S0X5	40.0	100	3.321928094887362	26.04592999257699	9.0	3.0	1	0	0	464	0
EIF3C	A0A0D9R1V0	105.0	100	2.0	23.898390390253844	3.0	2.0	1	0	0	298	0
	A0A0D9RIF7 (+1)		100	2.321928094887362	23.906259487639844	4.0	3.0	1	0	0	341	1
	A0A0D9RIF7	20.0	100	2.321928094887362	23.906259487639844	4.0	3.0	1	0	0	341	1
RPL19	A0A0D9S3C9	23.0	100	2.321928094887362	23.906259487639844	4.0	3.0	1	0	0	341	1
UQCRC2	A0A0D9R493	49.0	100	2.321928094887362	25.26234138580237	4.0	4.0	1	0	0	357	0
PYGL	A0A0D9RRG2	97.0	100	2.584962500721156	24.074629767439607	5.0	4.0	1	0	0	380	0
CCT6A	A0A0D9RUB7	50.0	100	2.584962500721156	25.289242705223504	5.0	4.0	1	0	0	391	0
HNRNPR	A0A0D9S897	54.0	60	2.584962500721156	26.67799691066602	5.0	5.0	1	0	0	63	0
PCNA	A0A0D9RLR8	29.0	100	2.584962500721156	24.31089432255745	5.0	4.0	1	0	0	381	0
TRIM28	A0A0D9S6E6	89.0	100	2.584962500721156	24.84791292880429	5.0	5.0	1	0	0	387	0
	A0A0D9S441	71.0	71	2.807354922057604	25.25891213883396	6.0	6.0	1	0	0	84	0
ARL6IP1	A0A0D9R6H5	40.0	100	2.807354922057604	26.17555824952665	6.0	3.0	1	0	0	427	0
SMARCA1	A0A0D9R7X7	123.0	57	0.0	0.0	0.0	0.0	1	0	0	62	0
MCM4	A0A0D9RQN8	97.0	100	3.0	23.56364491689457	7.0	6.0	1	0	0	434	0
	A0A0D9RNX3	37.0	100	3.0	25.28928070420473	7.0	6.0	1	0	0	437	0
	A0A0D9SBE5	46.0	67	3.0	24.42398330970412	7.0	3.0	1	0	0	81	0
	A0A0D9SAF6	19.0	100	1.584962500721156	20.43762712641523	2.0	1.0	1	0	0	148	0
PHGDH	A0A0D9S621	57.0	100	1.0	21.443974485586374	1.0	1.0	1	0	0	127	0
	A0A0D9QZV2 (+1)		83	3.169925001442312	26.055788973835327	8.0	6.0	1	0	0	101	1
	A0A0D9QZV2	41.0	83	3.169925001442312	26.055788973835327	8.0	6.0	1	0	0	101	1
	A0A0D9SC49	48.0	83	3.169925001442312	26.055788973835327	8.0	6.0	1	0	0	101	1
HNRNPUL1	A0A0D9S0W9	96.0	100	3.169925001442312	24.685926505226284	8.0	4.0	1	0	0	448	0
PA2G4	A0A0D9QYW2	45.0	100	3.321928094887362	25.515050977591564	9.0	7.0	1	0	0	462	0
RPSA	A0A0D9SA22	33.0	100	2.0	23.5547835668083	3.0	3.0	1	0	0	291	0
GARS1	A0A0D9RQ19	83.0	100	2.321928094887362	24.96299821800227	4.0	4.0	1	0	0	354	0
HNRNPUL2	A0A0D9R300	88.0	100	2.321928094887362	23.584531218430097	4.0	4.0	1	0	0	339	0
	A0A0D9R2F4	16.0	100	2.321928094887362	22.779837157862573	4.0	3.0	1	0	0	330	0
YWHAQ	A0A0D9R482	14.0	80	2.321928094887362	27.30763751761629	4.0	4.0	1	0	0	96	0
CTPS1	A0A0D9S7M1	67.0	100	2.584962500721156	22.775522474125765	5.0	4.0	1	0	0	369	0
CLIC4	A0A0D9S873	29.0	100	2.584962500721156	22.49081734319961	5.0	3.0	1	0	0	367	0
GNB2	A0A0D9RZB5	37.0	100	2.584962500721156	23.46743005103268	5.0	5.0	1	0	0	373	0
ARF1	A0A0D9R1N4 (+1)		75	2.584962500721156	24.92907194552145	5.0	3.0	1	0	0	89	1
ARF1	A0A0D9RV83	21.0	75	2.584962500721156	24.92907194552145	5.0	3.0	1	0	0	89	1
ARF3	A0A0D9R1N4	21.0	75	2.584962500721156	24.92907194552145	5.0	3.0	1	0	0	89	1
	A0A0D9QXU6 (+3)		100	2.584962500721156	27.15879943143253	5.0	3.0	1	0	0	402	1
	A0A0D9RI14	15.0	100	2.584962500721156	27.15879943143253	5.0	3.0	1	0	0	402	1
H3C12	A0A0D9SCL0	15.0	100	2.584962500721156	27.15879943143253	5.0	3.0	1	0	0	402	1
	A0A0D9SAA1	15.0	100	2.584962500721156	27.15879943143253	5.0	3.0	1	0	0	402	1
	A0A0D9QXU6	15.0	100	2.584962500721156	27.15879943143253	5.0	3.0	1	0	0	402	1
GNAI2	A0A0D9RPC3	40.0	67	2.584962500721156	24.16852116953512	5.0	4.0	1	0	0	78	0
IDH2	A0A0D9RX20	51.0	100	2.584962500721156	24.43587312312033	5.0	5.0	1	0	0	384	0
MATR3	A0A0D9RKW3	95.0	100	2.584962500721156	25.317903975626443	5.0	3.0	1	0	0	392	0
DDX3Y	A0A0D9S0E1	73.0	67	2.584962500721156	24.77838734504788	5.0	5.0	1	0	0	79	0
UQCRC1	A0A0D9RSN1	50.0	100	2.584962500721156	25.286727270087702	5.0	4.0	1	0	0	390	0
ATAD3A	A0A0D9S8X5	46.0	100	0.0	0.0	0.0	0.0	1	0	0	115	1
LUC7L2	A0A0D9R7S5	47.0	75	0.0	0.0	0.0	0.0	1	0	0	87	1
SRSF2	A0A0D9QYJ1	25.0	100	1.584962500721156	24.211861343191767	2.0	2.0	1	0	0	236	0
	A0A0D9RHW3 (+1)		100	3.169925001442312	25.46694756739192	8.0	4.0	1	0	0	452	1
	A0A0D9SC26	21.0	100	3.169925001442312	25.46694756739192	8.0	4.0	1	0	0	452	1
	A0A0D9RHW3	21.0	100	3.169925001442312	25.46694756739192	8.0	4.0	1	0	0	452	1
ILF3	A0A0D9R3S5	77.0	100	3.169925001442312	25.04751989772256	8.0	6.0	1	0	0	449	0
CMAS	A0A0D9R6D5	48.0	100	3.169925001442312	26.303078139013483	8.0	8.0	1	0	0	458	0
CLIC1	A0A0D9R8K1	27.0	100	1.584962500721156	23.68556998467604	2.0	2.0	1	0	0	226	0
IMPDH	A0A0D9RRV1	56.0	100	1.584962500721156	22.00153773698332	2.0	2.0	1	0	0	182	0
NPEPPS	A0A0D9S3J6	104.0	100	2.0	23.328947283621623	3.0	2.0	1	0	0	287	0
KPNB1	A0A0D9S3K2	97.0	100	2.0	23.437336432934323	3.0	3.0	1	0	0	290	0
MGST1	A0A0D9R7G0	18.0	100	2.0	24.77782021237497	3.0	3.0	1	0	0	307	0
MYO1C	A0A0D9RNK4	116.0	100	2.0	22.679439078123732	3.0	2.0	1	1	1	281	0
VCP	A0A0D9RD03	89.0	100	2.0	22.917052787434603	3.0	2.0	1	0	0	283	0
IDH3B	A0A0D9RF02	42.0	100	2.321928094887362	24.084084711109305	4.0	2.0	1	0	0	344	0
KHSRP	A0A0D9RB84	77.0	100	2.321928094887362	24.0467117919281	4.0	4.0	1	0	0	343	0
	A0A0D9S3T6	18.0	100	2.321928094887362	25.68813345792888	4.0	3.0	1	0	0	358	0
CCT8	A0A0D9R9Y5	60.0	100	2.321928094887362	22.68841723063189	4.0	4.0	1	0	0	329	0
NARS1	A0A0D9RZX9	64.0	100	2.584962500721156	24.600479699099505	5.0	4.0	1	0	0	385	0
DPYSL3	A0A0D9RIB0	74.0	100	2.584962500721156	23.53983031178546	5.0	5.0	1	0	0	376	0
HNRNPH2	A0A0D9SAP7	49.0	100	2.584962500721156	26.632160886011334	5.0	4.0	1	0	0	400	0
	A0A0D9SCH7	24.0	100	2.584962500721156	25.571793575245785	5.0	3.0	1	0	0	394	0
DDX39A	A0A0D9R1Z7	49.0	20	2.584962500721156	23.24663956710918	5.0	5.0	1	0	0	19	0
DDX39B	A0A0D9R829	49.0	20	2.584962500721156	23.150713076944207	5.0	5.0	1	0	0	18	0
SRSF7	A0A0D9RIM7	27.0	75	2.584962500721156	27.07190041321842	5.0	4.0	1	0	0	91	0
	A0A0D9RAL5	31.0	100	2.807354922057604	24.84216458119941	6.0	2.0	1	0	0	416	0
ATP2A2	A0A0D9S3D7	110.0	100	2.807354922057604	24.90448638564212	6.0	5.0	1	0	0	417	0
CANX	A0A0D9R7Q1	69.0	100	2.807354922057604	25.3887570543398	6.0	4.0	1	0	0	419	0
MCM3	A0A0D9RKU0	91.0	100	2.807354922057604	24.19930293028825	6.0	5.0	1	0	0	411	0
HNRNPL	A0A0D9QVC3	64.0	100	2.807354922057604	24.77012815422915	6.0	4.0	1	0	0	414	0
HNRNPU	A0A0D9RA32	89.0	100	2.807354922057604	26.398038442697164	6.0	6.0	1	0	0	429	0
	A0A0D9R5V2	94.0	100	2.807354922057604	24.50083549873722	6.0	5.0	1	0	0	412	0
GSPT1	A0A0D9R7B0	69.0	100	1.0	21.01278546702508	1.0	1.0	1	0	0	123	0
	A0A0D9S5M6	43.0	100	3.0	25.195886965755307	7.0	6.0	1	0	0	436	0
HNRNPM	A0A0D9R6L1	73.0	100	3.0	25.334802235204187	7.0	6.0	1	0	0	438	0
PABPC1	A0A0D9RHW7	71.0	86	3.0	25.40514870363851	7.0	7.0	1	0	0	105	0
	A0A0D9S5H6	29.0	67	3.0	24.93684148471256	7.0	6.0	1	0	0	82	0
	A0A0D9R9L1	193.0	100	3.0	26.55699952621521	7.0	4.0	1	0	0	443	0
CDC42	A0A0D9S8A9	21.0	100	1.0	22.044692608667184	1.0	1.0	1	1	1	132	0
LETM1	A0A0D9RSZ9	83.0	100	2.0	25.108544356778378	3.0	3.0	1	0	0	310	0
CDK6	A0A0D9RJK6	37.0	75	1.584962500721156	23.35693938142473	2.0	2.0	1	0	0	88	0
EPB41L2	A0A0D9RVP3	92.0	100	1.584962500721156	21.54739021447742	2.0	1.0	1	0	0	171	0
HK2	A0A0D9RTE8	102.0	67	1.584962500721156	23.99773191670767	2.0	2.0	1	0	0	70	0
TRAP1	A0A0D9RC11	80.0	100	1.584962500721156	23.17040387453093	2.0	2.0	1	0	0	216	0
YWHAZ	A0A0D9RHV9	28.0	67	1.584962500721156	27.27903315725081	2.0	2.0	1	0	0	72	1
MTHFD1	A0A0D9RMX2	113.0	100	2.0	23.234273213627358	3.0	3.0	1	0	0	285	0
	A0A0D9RXB8	34.0	67	2.0	24.634734124499595	3.0	2.0	1	0	0	75	0
DAP3	A0A0D9S561	39.0	100	2.0	23.968397242022892	3.0	2.0	1	0	0	300	0
SLC2A1	A0A0D9S7K0	46.0	100	2.0	22.147048684651725	3.0	3.0	1	0	0	273	0
MCM6	A0A0D9RUU0	93.0	100	2.321928094887362	23.052404036752744	4.0	3.0	1	0	0	335	0
	A0A0D9RL86	24.0	100	2.321928094887362	26.065483253056463	4.0	3.0	1	0	0	359	0
SERPINH1	A0A0D9QV84	46.0	100	2.321928094887362	23.981320514858183	4.0	3.0	1	0	0	342	0
TXLNA	A0A0D9S7X8	62.0	100	2.321928094887362	23.03393275731996	4.0	4.0	1	0	0	334	0
	A0A0D9SD63	52.0	100	2.321928094887362	24.28012330649961	4.0	3.0	1	0	0	347	0
HSPD1	A0A0D9RG93	63.0	100	2.584962500721156	23.917675550872115	5.0	3.0	1	0	0	377	0
	A0A0D9SDT2	23.0	100	2.584962500721156	25.633918897877884	5.0	4.0	1	0	0	396	0
RARS1	A0A0D9RCR5	75.0	100	2.584962500721156	24.335393966857524	5.0	5.0	1	0	0	382	0
TOP1	A0A0D9RN94	91.0	100	2.584962500721156	24.032740496988044	5.0	5.0	1	0	0	379	0
TBRG4	A0A0D9RT64	71.0	100	2.584962500721156	22.60102535718547	5.0	5.0	1	0	0	368	0
	A0A0D9QWP9	17.0	100	2.584962500721156	25.708838115748783	5.0	3.0	1	0	0	397	0
KARS1	A0A0D9QUJ7	71.0	100	2.584962500721156	23.192657783104785	5.0	3.0	1	0	0	371	0
PSMD11	A0A0D9R227	47.0	100	2.584962500721156	24.02670232768348	5.0	5.0	1	0	0	378	0
PTCD3	A0A0D9RUP5	79.0	100	2.584962500721156	22.272059627558555	5.0	5.0	1	0	0	364	0
SMCHD1	A0A0D9RYE5	226.0	100	2.584962500721156	22.303418450625227	5.0	4.0	1	0	0	365	0
SMC2	A0A0D9RFT6	136.0	100	2.584962500721156	23.530922191885036	5.0	5.0	1	0	0	375	0
TM9SF3	A0A0D9R162	64.0	100	2.584962500721156	23.131763408823662	5.0	4.0	1	0	0	370	0
OTUB1	A0A0D9R3I8	32.0	100	2.584962500721156	22.396031133077013	5.0	4.0	1	0	0	366	0
YBX3	A0A0D9R8L5	40.0	75	2.584962500721156	25.66307743973676	5.0	4.0	1	0	0	90	0
PTRH2	A0A0D9S9B4	19.0	100	2.584962500721156	25.46419445302449	5.0	3.0	1	0	0	393	0
LUC7L	A0A0D9RKX8	44.0	75	0.0	0.0	0.0	0.0	1	0	0	87	1
RPN2	A0A0D9RMJ8	69.0	100	2.807354922057604	26.059631807962845	6.0	5.0	1	0	0	425	0
SLC25A12	A0A0D9RQN5	75.0	100	2.807354922057604	23.48455065352555	6.0	6.0	1	0	0	408	0
TOMM40	A0A0D9S1Q8	38.0	100	2.807354922057604	22.610893722099355	6.0	2.0	1	0	0	406	0
DCTN1	A0A0D9RSQ4	158.0	100	0.0	0.0	0.0	0.0	1	0	0	115	1
	A0A0D9RZV9	20.0	100	0.0	0.0	0.0	0.0	1	0	0	115	1
ZNF593	A0A0D9S854	15.0	100	0.0	0.0	0.0	0.0	1	0	0	115	1
RPS7	A0A0D9R3P2	22.0	100	1.584962500721156	24.152346665268997	2.0	2.0	1	0	0	233	0
NDUFS2	A0A0D9S3D8	53.0	100	1.584962500721156	20.583303175470213	2.0	2.0	1	0	0	150	0
DDX4	A0A0D9RUN2	80.0	50	1.584962500721156	28.58325713436812	2.0	2.0	1	0	0	55	0
PCCB	A0A0D9REQ7	58.0	100	1.0	21.526159634757537	1.0	1.0	1	0	0	129	0
HADH	A0A0D9QVE6	34.0	100	1.584962500721156	24.276879138429784	2.0	2.0	1	0	0	238	0
ATP5F1C	A0A0D9RLW4	33.0	100	1.584962500721156	23.8125430943586	2.0	2.0	1	0	0	230	0
AHCY	A0A0D9RI59	48.0	100	1.584962500721156	23.386136806410963	2.0	2.0	1	0	0	220	0
COII	Q1AL72	26.0	100	1.584962500721156	25.41648234346407	2.0	2.0	1	0	0	246	0
DYNLL1	A0A0D9SC74	10.0	100	1.584962500721156	23.37314911946978	2.0	1.0	1	0	0	219	0
EIF3L	A0A0D9R3K0	36.0	100	1.584962500721156	20.675870912897302	2.0	2.0	1	0	0	151	0
RHOA	A0A0D9RRD7 (+1)		100	1.584962500721156	22.668469745718667	2.0	2.0	1	1	1	200	1
RHOA	A0A0D9RRD7	22.0	100	1.584962500721156	22.668469745718667	2.0	2.0	1	1	1	200	1
RHOC	A0A0D9S6D4	22.0	100	1.584962500721156	22.668469745718667	2.0	2.0	1	1	0	200	1
PRDX4	A0A0D9RPJ9	31.0	67	1.584962500721156	24.915704032757997	2.0	2.0	1	0	0	71	0
ACACA	A0A0D9R188	266.0	100	2.0	22.42876166861464	3.0	3.0	1	0	0	278	0
FBL	A0A0D9QUW2	33.0	100	2.0	23.983314000567304	3.0	3.0	1	0	0	301	0
MRPL43	A0A0D9QZS8	18.0	100	2.0	23.87320931105503	3.0	3.0	1	0	0	297	0
PSMC5	A0A0D9QV99	46.0	100	2.0	24.172669754335185	3.0	3.0	1	0	0	302	0
	A0A0D9SC51	16.0	100	2.0	25.64874379327177	3.0	2.0	1	0	0	313	0
GART	A0A0D9RBR7	108.0	100	2.0	21.43533351412903	3.0	3.0	1	0	0	262	0
YWHAG	A0A0D9RZW1	28.0	67	2.0	27.416953540019392	3.0	3.0	1	0	0	76	0
VDAC2	A0A0D9R9R9	27.0	100	2.0	24.285169997136062	3.0	3.0	1	0	0	303	0
DSP	A0A0D9R4Y1	332.0	100	0.0	0.0	0.0	0.0	1	0	0	115	1
	A0A0D9R0B8 (+4)		100	0.0	0.0	0.0	0.0	1	0	0	115	1
SQSTM1	A0A0D9R7K5	48.0	100	0.0	0.0	0.0	0.0	1	0	0	115	1
HSD17B10	A0A0D9RJE2	27.0	100	2.321928094887362	23.2831574668618	4.0	4.0	1	0	0	337	0
PSMD13	A0A0D9RFK8	43.0	100	2.321928094887362	22.431034874061744	4.0	4.0	1	0	0	326	0
EHD1	A0A0D9R4X7	61.0	100	2.321928094887362	19.93186140669549	4.0	3.0	1	0	0	318	0
GANAB	A0A0D9R2T1	103.0	100	2.321928094887362	22.54215218133443	4.0	3.0	1	0	0	328	0
	A0A0D9R7U3	44.0	40	2.321928094887362	22.61473814726812	4.0	4.0	1	0	0	38	0
LACTB	A0A0D9RIR5	61.0	100	2.321928094887362	22.25766090281804	4.0	4.0	1	0	1	324	0
MRPS7	A0A0D9QXG7	28.0	100	2.321928094887362	20.866248107938983	4.0	4.0	1	0	0	320	0
MRPS9	A0A0D9RWY1	46.0	100	2.321928094887362	23.007942270677933	4.0	4.0	1	0	0	333	0
PGM2	A0A0D9RWA7	68.0	100	2.321928094887362	22.15833663758628	4.0	4.0	1	0	0	323	0
PSMD12	A0A0D9QVY1	53.0	100	2.321928094887362	22.329122117753396	4.0	4.0	1	0	0	325	0
RAB5C	A0A0D9S247	28.0	100	2.321928094887362	24.400714193215386	4.0	3.0	1	0	0	348	0
RPS20	A0A0D9RQ30	13.0	100	2.321928094887362	25.150376506523507	4.0	2.0	1	0	0	356	0
VARS1	A0A0D9R8U1	140.0	100	2.321928094887362	21.17334347937445	4.0	3.0	1	0	0	321	0
IARS2	A0A0D9RTD1	115.0	100	2.321928094887362	24.13779456721019	4.0	4.0	1	0	0	345	0
FUS	A0A0D9R082	54.0	100	2.584962500721156	25.19337018415064	5.0	2.0	1	0	0	388	0
H1-2	A0A0D9SCL7	22.0	33	2.584962500721156	26.79311335439099	5.0	3.0	1	0	0	33	0
MOGS	A0A0D9RSV8	92.0	100	2.584962500721156	25.28478990125872	5.0	4.0	1	0	0	389	0
PARP1	A0A0D9RUY0	79.0	100	2.584962500721156	23.406279886014453	5.0	5.0	1	0	0	372	0
NUMA1	A0A0D9QW17	239.0	100	2.584962500721156	21.87789219892017	5.0	5.0	1	0	0	363	0
DDX47	A0A0D9R892	51.0	100	2.584962500721156	29.37154735260637	5.0	2.0	1	0	0	404	0
CCDC61	A0A0D9S265	57.0	100	0.0	0.0	0.0	0.0	1	0	0	115	1
DYNLT3	A0A0D9RZN2	13.0	100	0.0	0.0	0.0	0.0	1	0	0	115	1
KIF3B	A0A0D9RJL7	85.0	100	0.0	0.0	0.0	0.0	1	0	0	115	1
SAFB	A0A0D9RC52	103.0	67	0.0	0.0	0.0	0.0	1	0	0	66	0
H1-10	A0A0D9SBU2	23.0	100	1.584962500721156	23.16343577911694	2.0	2.0	1	0	0	215	0
H1-0	A0A0D9SD49	21.0	100	1.584962500721156	24.119345103610204	2.0	2.0	1	0	0	232	0
PDCD6IP	A0A0D9RAF7	96.0	100	1.584962500721156	20.1972418943545	2.0	2.0	1	0	0	145	0
ACTR1A	A0A0D9QZD8	43.0	100	1.0	22.96297664674793	1.0	1.0	1	0	1	134	0
CYC1	A0A0D9R8S7	35.0	100	1.0	21.546694791687813	1.0	1.0	1	0	0	130	0
EIF3D	A0A0D9R6B6	63.0	100	1.0	21.632577262958527	1.0	1.0	1	0	0	131	0
RAC1	A0A0D9R596 (+2)		100	1.0	23.58526504380667	1.0	1.0	1	1	1	137	1
RAC1	A0A0D9RYP7	21.0	100	1.0	23.58526504380667	1.0	1.0	1	1	1	137	1
RAC2	A0A0D9R596	21.0	100	1.0	23.58526504380667	1.0	1.0	1	1	0	137	1
RAC3	A0A0D9S4S7	21.0	100	1.0	23.58526504380667	1.0	1.0	1	1	0	137	1
	A0A0D9SD81	70.0	67	1.0	22.51471044285096	1.0	1.0	1	0	0	67	0
SNRNP70	A0A0D9S347	51.0	100	1.0	19.745552549456765	1.0	1.0	1	0	0	119	0
PSMD8	A0A0D9QVP1	33.0	100	1.584962500721156	22.009590823333035	2.0	2.0	1	0	0	183	0
AARS	A0A0D9QWS4	107.0	100	1.584962500721156	21.183202233678788	2.0	2.0	1	0	0	162	0
CYFIP1	A0A0D9R2K6	145.0	67	1.584962500721156	21.884393015834068	2.0	2.0	1	1	1	68	0
TOP2A	A0A0D9S316	174.0	67	1.584962500721156	23.90305335668325	2.0	2.0	1	0	0	69	0
EIF2S1	A0A0D9RLK1	36.0	100	1.584962500721156	23.42261109221296	2.0	2.0	1	0	0	221	0
EIF3E	A0A0D9RH15	52.0	100	1.584962500721156	21.291113353429022	2.0	2.0	1	0	0	167	0
LGALS1	A0A0D9R4M2	15.0	100	1.584962500721156	24.269603624986043	2.0	2.0	1	0	0	237	0
	A0A0D9S8T4 (+1)		100	1.584962500721156	27.19777323997146	2.0	2.0	1	0	0	250	1
	A0A0D9S8T4	29.0	100	1.584962500721156	27.19777323997146	2.0	2.0	1	0	0	250	1
	A0A0D9SDY5	15.0	100	1.584962500721156	27.19777323997146	2.0	2.0	1	0	0	250	1
PPP2CA	A0A0D9RMF0 (+1)		100	1.584962500721156	23.113415657604875	2.0	2.0	1	0	0	213	1
PPP2CA	A0A0D9RMF0	36.0	100	1.584962500721156	23.113415657604875	2.0	2.0	1	0	0	213	1
PPP2CB	A0A0D9RTG3	36.0	100	1.584962500721156	23.113415657604875	2.0	2.0	1	0	0	213	1
MRPL41	A0A0D9SE84	15.0	100	1.584962500721156	21.58131829049116	2.0	2.0	1	0	0	172	0
PYCR1	A0A0D9S4P7	33.0	100	1.584962500721156	18.174714578526228	2.0	1.0	1	0	0	139	0
RUVBL2	A0A0D9S338	51.0	100	1.584962500721156	21.1010151578961	2.0	2.0	1	0	0	159	0
SSR4	A0A0D9R3H4	20.0	100	1.584962500721156	24.552596576264108	2.0	2.0	1	0	0	240	0
	A0A0D9RNT7	18.0	100	1.584962500721156	22.57795245348734	2.0	2.0	1	0	0	197	0
ZC3HAV1L	A0A0D9R8G3	33.0	100	1.584962500721156	22.129508797755985	2.0	2.0	1	0	0	187	0
EMC1	A0A0D9S8E3	112.0	100	2.0	22.128599799070823	3.0	3.0	1	0	0	272	0
ETFA	A0A0D9RQB0	35.0	100	2.0	20.703708445313428	3.0	3.0	1	0	0	256	0
	A0A0D9S602 (+1)		100	2.0	23.65901977226559	3.0	2.0	1	0	0	292	1
	A0A0D9SAS2	16.0	100	2.0	23.65901977226559	3.0	2.0	1	0	0	292	1
	A0A0D9S602	16.0	100	2.0	23.65901977226559	3.0	2.0	1	0	0	292	1
	A0A0D9R7V8 (+1)		100	2.0	25.4233774543884	3.0	3.0	1	0	0	312	1
	A0A0D9R7V8	13.0	100	2.0	25.4233774543884	3.0	3.0	1	0	0	312	1
	A0A0D9SCS0	13.0	100	2.0	25.4233774543884	3.0	3.0	1	0	0	312	1
HNRNPD	A0A0D9QWR4	38.0	100	2.0	24.38340285675546	3.0	2.0	1	0	0	304	0
IDH3A	A0A0D9RQJ2	40.0	100	2.0	21.84564318215156	3.0	3.0	1	0	0	267	0
LONP1	A0A0D9RC15	107.0	100	2.0	22.035377038974868	3.0	3.0	1	0	0	269	0
MRPS22	A0A0D9RFG6	41.0	100	2.0	22.04723676473122	3.0	3.0	1	0	0	270	0
PPIA	A0A0D9RT22	18.0	100	2.0	24.917175603931835	3.0	3.0	1	0	0	308	0
PES1	A0A0D9RA18	68.0	100	2.0	22.54258935217017	3.0	3.0	1	0	0	279	0
PCBP1	A0A0D9SDL0	37.0	50	2.0	23.49772382860531	3.0	2.0	1	0	0	57	0
PDHB	A0A0D9RIA4	39.0	100	2.0	23.68414922896097	3.0	2.0	1	0	0	294	0
RNF213	A0A0D9S4D0	596.0	100	2.0	21.51101473207072	3.0	3.0	1	0	0	264	0
SNRNP40	A0A0D9S7Z2	39.0	100	2.0	22.88863085349503	3.0	2.0	1	0	0	282	0
RPS13	A0A0D9QXK1	16.0	100	2.0	26.124670072511485	3.0	3.0	1	0	0	315	0
	A0A0D9S6D9	23.0	100	2.0	26.864371513803828	3.0	2.0	1	0	0	316	0
CCT7	A0A0D9RS82	59.0	100	2.0	23.20454278723785	3.0	2.0	1	0	0	284	0
ACSL3	A0A0D9R608	80.0	100	2.0	22.06279486494006	3.0	3.0	1	0	0	271	0
gE	P04488	59.0	100	2.321928094887362	24.497642157974223	4.0	3.0	1	0	0	351	0
GCN1	A0A0D9S4H3	293.0	100	2.321928094887362	20.383704292474054	4.0	4.0	1	0	0	319	0
GFAP	A0A0D9S0P0	50.0	100	2.321928094887362	22.52392322393731	4.0	4.0	1	0	0	327	0
	A0A0D9S9W1 (+1)		100	2.321928094887362	23.00216535558552	4.0	3.0	1	0	0	332	1
	A0A0D9SAT8	12.0	100	2.321928094887362	23.00216535558552	4.0	3.0	1	0	0	332	1
	A0A0D9S9W1	12.0	100	2.321928094887362	23.00216535558552	4.0	3.0	1	0	0	332	1
H1-3	A0A0D9SCL1	22.0	33	2.321928094887362	26.78425538243101	4.0	3.0	1	0	0	32	0
	A0A0D9R800	45.0	25	2.321928094887362	22.460155390207404	4.0	4.0	1	0	0	25	0
MVP	A0A0D9R1C9	99.0	100	2.321928094887362	24.42547722721835	4.0	4.0	1	0	0	349	0
NOP2	A0A0D9RDI1	90.0	100	2.321928094887362	23.79543280227697	4.0	4.0	1	0	0	340	0
RAB13	A0A0D9S5J3	28.0	100	2.321928094887362	25.118623302875623	4.0	4.0	1	0	0	355	0
SPTLC1	A0A0D9R4I0	53.0	100	2.321928094887362	24.203594073266714	4.0	3.0	1	0	0	346	0
RPS19	A0A0D9S109	24.0	100	2.321928094887362	26.12123740755077	4.0	4.0	1	0	0	360	0
TFRC	A0A0D9R866	86.0	100	2.321928094887362	21.93100616932717	4.0	3.0	1	0	0	322	0
YWHAH	A0A0D9R827	28.0	67	2.321928094887362	27.33351043665097	4.0	3.0	1	0	0	77	0
MTHFD1L	A0A0D9RP96	103.0	100	2.321928094887362	29.9819968037419	4.0	2.0	1	0	0	362	0
QARS1	A0A0D9RRQ6	88.0	100	2.321928094887362	22.949791274594222	4.0	3.0	1	0	0	331	0
CCDC124	A0A0D9QZI2	26.0	100	0.0	0.0	0.0	0.0	1	0	0	115	1
	A0A0D9RFZ9	53.0	100	0.0	0.0	0.0	0.0	1	0	0	115	1
DYNLRB2	A0A0D9S0T0	11.0	100	0.0	0.0	0.0	0.0	1	0	0	115	1
EIF3F	A0A0D9QWM7	38.0	100	0.0	0.0	0.0	0.0	1	0	0	115	1
ACP1	A0A0D9R3C5	14.0	100	0.0	0.0	0.0	0.0	1	0	0	115	1
NCOA5	A0A0D9RQH5	66.0	100	0.0	0.0	0.0	0.0	1	0	0	115	1
DNMT1	A0A0D9R4V8	183.0	100	1.0	20.81718510116174	1.0	1.0	1	0	0	122	0
EIF3G	A0A0D9R4W4	36.0	100	1.0	20.094340618620564	1.0	1.0	1	0	0	120	0
PRPS1	A0A0D9R9Q1 (+1)		50	1.0	20.155691598503985	1.0	1.0	1	0	0	43	1
PRPS1	A0A0D9R9Q1	22.0	50	1.0	20.155691598503985	1.0	1.0	1	0	0	43	1
PRPS2	A0A0D9RRL0	35.0	50	1.0	20.155691598503985	1.0	1.0	1	0	0	43	1
ACADM	A0A0D9S6Y9	47.0	100	1.0	23.4528745200288	1.0	1.0	1	0	0	136	0
NIPSNAP1	A0A0D9RBC2	33.0	100	1.0	0.0	1.0	1.0	1	0	0	117	1
GTPBP4	A0A0D9RNP3	74.0	100	1.0	23.30396228077106	1.0	1.0	1	0	0	135	0
PGAM5	A0A0D9S5R4	32.0	100	1.0	22.19548965951149	1.0	1.0	1	0	0	133	0
	A0A0D9SCE0	19.0	100	1.584962500721156	24.865275321004894	2.0	2.0	1	0	0	242	0
PFKL	A0A0D9R639	85.0	50	1.584962500721156	22.95210081729548	2.0	2.0	1	0	0	47	0
BLVRA	A0A0D9RSE1	33.0	100	1.584962500721156	21.5883907393666	2.0	2.0	1	0	0	173	0
CAVIN1	A0A0D9S1T8	52.0	100	1.584962500721156	0.0	2.0	2.0	1	0	0	138	0
NUDT21	A0A0D9QYM3	26.0	100	1.584962500721156	23.109172122667065	2.0	2.0	1	0	0	212	0
COPG1	A0A0D9R8Z8	97.0	100	1.584962500721156	22.703443163882334	2.0	2.0	1	0	0	201	0
CAND1	A0A0D9QWF7	136.0	100	1.584962500721156	21.196423829218418	2.0	2.0	1	0	0	163	0
CYFIP2	A0A0D9RE47	146.0	50	1.584962500721156	21.74148632547952	2.0	2.0	1	1	0	46	0
TOP2B	A0A0D9RBI7	183.0	50	1.584962500721156	21.55988164155556	2.0	2.0	1	0	0	45	0
GFM1	A0A0D9RIA7	84.0	100	1.584962500721156	22.035746188408044	2.0	2.0	1	0	0	184	0
EEF1E1	A0A0D9R504	20.0	100	1.584962500721156	24.169048235052934	2.0	2.0	1	0	0	234	0
CAPZA2	A0A0D9RET3	33.0	100	1.584962500721156	23.119237040589475	2.0	2.0	1	1	0	214	0
	A0A0D9S574	22.0	100	1.584962500721156	23.300317505446465	2.0	2.0	1	0	0	218	0
GNAI3	A0A0D9S6I8	41.0	33	1.584962500721156	22.689484900507345	2.0	2.0	1	0	0	30	0
	A0A0D9RB23 (+1)		100	1.584962500721156	25.22619082523404	2.0	2.0	1	0	0	245	1
	A0A0D9RB23	14.0	100	1.584962500721156	25.22619082523404	2.0	2.0	1	0	0	245	1
RPL26	A0A0D9RDI7	17.0	100	1.584962500721156	25.22619082523404	2.0	2.0	1	0	0	245	1
	A0A0D9S6R4 (+1)		100	1.584962500721156	20.24655389506952	2.0	2.0	1	0	0	146	1
	A0A0D9SAB7	34.0	100	1.584962500721156	20.24655389506952	2.0	2.0	1	0	0	146	1
RPL5	A0A0D9S6R4	28.0	100	1.584962500721156	20.24655389506952	2.0	2.0	1	0	0	146	1
IKBIP	A0A0D9S0Y1	43.0	100	1.584962500721156	22.47352442642262	2.0	2.0	1	0	1	193	0
IGFBP3	A0A0D9RTA6	32.0	100	1.584962500721156	27.009101071777938	2.0	2.0	1	0	0	249	0
PMPCB	A0A0D9RH56	53.0	100	1.584962500721156	20.310946659120688	2.0	2.0	1	0	0	147	0
NCKAP1	A0A0D9RJN5	129.0	100	1.584962500721156	21.080405731896352	2.0	2.0	1	1	0	158	0
NPM1	A0A0D9RBD8	33.0	100	1.584962500721156	25.056007177116506	2.0	2.0	1	0	0	244	0
NUP155	A0A0D9RWQ4	121.0	100	1.584962500721156	21.309570165226383	2.0	2.0	1	0	0	168	0
NME1	A0A0D9QZN2	17.0	100	1.584962500721156	23.50243595688139	2.0	2.0	1	0	0	223	0
PRDX6	A0A0D9RH37	25.0	100	1.584962500721156	22.25793017177805	2.0	2.0	1	0	0	189	0
RTCB	A0A0D9R7L4	55.0	100	1.584962500721156	22.850927912999023	2.0	2.0	1	0	0	208	0
SEPTIN2	A0A0D9R0E2	41.0	100	1.584962500721156	21.236816540761087	2.0	2.0	1	0	0	164	0
SRSF5	A0A0D9RKT0	31.0	50	1.584962500721156	23.476563408474007	2.0	2.0	1	0	0	50	0
SPCS1	A0A0D9RLH9	18.0	100	1.584962500721156	22.635238524887992	2.0	2.0	1	0	0	199	0
SNRPD2	A0A0D9S1Z5	14.0	100	1.584962500721156	21.677483948620253	2.0	2.0	1	0	0	175	0
RPS16	A0A0D9QV09	16.0	100	1.584962500721156	24.725632999151426	2.0	2.0	1	0	0	241	0
SYNE2	A0A0D9RN25	799.0	100	1.584962500721156	19.729737730767592	2.0	2.0	1	0	0	141	0
SF3B1	A0A0D9RGG4	146.0	100	1.584962500721156	21.821203700225865	2.0	2.0	1	0	0	179	0
TRA2B	A0A0D9RNI1	34.0	100	1.584962500721156	22.84505124002379	2.0	2.0	1	0	0	207	0
YWHAE	A0A0D9RNM2	27.0	67	1.584962500721156	27.27903315725081	2.0	2.0	1	0	0	72	1
	A0A0D9SAV7	25.0	50	1.584962500721156	24.11467081680073	2.0	2.0	1	0	0	52	0
UBTF	A0A0D9S101	83.0	100	1.584962500721156	22.50282719193745	2.0	2.0	1	0	0	194	0
ATP6V1A	A0A0D9R392	68.0	100	1.584962500721156	22.20765663684118	2.0	2.0	1	0	0	188	0
PRPS1L1	A0A0D9SE21	35.0	50	1.584962500721156	20.155691598503985	2.0	2.0	1	0	0	44	0
PSMC2	A0A0D9RH35	49.0	100	2.0	19.68730186263188	3.0	2.0	1	0	0	251	0
DHCR7	A0A0D9RAM9	54.0	100	2.0	22.338127279779386	3.0	3.0	1	0	0	276	0
DDX1	A0A0D9R6A2	82.0	100	2.0	22.1629665689622	3.0	3.0	1	0	0	274	0
ALG2	A0A0D9RFA4	47.0	100	2.0	21.016384608971443	3.0	3.0	1	0	0	260	0
DNAJB11	A0A0D9RNR3	41.0	100	2.0	20.95045622535666	3.0	2.0	1	0	0	259	0
DNAAF5	A0A0D9RY76	72.0	100	2.0	21.439404301965624	3.0	3.0	1	0	0	263	0
EIF2S2	A0A0D9RI83	26.0	100	2.0	23.8249444691214	3.0	3.0	1	0	0	296	0
	A0A0D9S9A8 (+1)		100	2.0	20.422077088702192	3.0	2.0	1	0	0	255	1
	A0A0D9S9A8	15.0	100	2.0	20.422077088702192	3.0	2.0	1	0	0	255	1
	A0A0D9SDL6	16.0	100	2.0	20.422077088702192	3.0	2.0	1	0	0	255	1
	A0A0D9S3Q5 (+1)		100	2.0	25.343390722207182	3.0	3.0	1	0	0	311	1
	A0A0D9S3Q5	13.0	100	2.0	25.343390722207182	3.0	3.0	1	0	0	311	1
	A0A0D9SB62	14.0	100	2.0	25.343390722207182	3.0	3.0	1	0	0	311	1
FXR2	A0A0D9R4K7 (+1)		50	2.0	22.35727009331683	3.0	2.0	1	0	0	56	1
FXR2	A0A0D9RG49	74.0	50	2.0	22.35727009331683	3.0	2.0	1	0	0	56	1
FMR1	A0A0D9R4K7	69.0	50	2.0	22.35727009331683	3.0	2.0	1	0	0	56	1
	A0A0D9R464 (+2)		100	2.0	24.66044747157373	3.0	2.0	1	0	0	306	1
	A0A0D9SAG1	18.0	100	2.0	24.66044747157373	3.0	2.0	1	0	0	306	1
	A0A0D9R464	18.0	100	2.0	24.66044747157373	3.0	2.0	1	0	0	306	1
	A0A0D9S9Z6	18.0	100	2.0	24.66044747157373	3.0	2.0	1	0	0	306	1
ITIH3	A0A0D9RLB7	99.0	100	2.0	23.772242375981293	3.0	2.0	1	0	0	295	0
IDH1	A0A0D9RCE1	47.0	100	2.0	20.81305230210597	3.0	2.0	1	0	0	258	0
	A0A0D9SA63	15.0	100	2.0	24.99091653479809	3.0	2.0	1	0	0	309	0
MCP	P06491	149.0	100	2.0	20.71871096112465	3.0	3.0	1	0	0	257	0
MRPL39	A0A0D9R9A5	41.0	100	2.0	25.75614655354648	3.0	3.0	1	0	0	314	0
MRPS34	A0A0D9RGA0	26.0	100	2.0	21.3502351082214	3.0	3.0	1	0	0	261	0
MRPS35	A0A0D9R5G1	30.0	100	2.0	22.422905537355486	3.0	3.0	1	0	0	277	0
NUP93	A0A0D9QY69	93.0	100	2.0	21.541628866482423	3.0	3.0	1	0	0	265	0
PABPC4	A0A0D9S7P0	72.0	67	2.0	24.100360690626932	3.0	3.0	1	0	0	74	0
PTBP1	A0A0D9RJZ5	60.0	100	2.0	23.66848738334525	3.0	3.0	1	0	0	293	0
PDCD11	A0A0D9QZ69	209.0	100	2.0	23.395644870164645	3.0	3.0	1	0	0	288	0
TGM2	A0A0D9RMQ2	77.0	100	2.0	21.80912083973167	3.0	2.0	1	0	0	266	0
MOV10	A0A0D9S6D8	114.0	100	2.0	22.60648225180819	3.0	3.0	1	0	0	280	0
FXR1	A0A0D9RL59	73.0	67	2.0	22.40314650621557	3.0	3.0	1	0	0	73	0
SEC61A1	A0A0D9R899	46.0	100	2.0	23.91065837446278	3.0	3.0	1	0	0	299	0
SRSF3	A0A0D9RD33	19.0	50	2.0	26.94689665036576	3.0	2.0	1	0	0	58	0
SSB	A0A0D9RRR2	52.0	100	2.0	19.89126306450846	3.0	2.0	1	0	0	253	0
MRPS25	A0A0D9RA06	20.0	100	2.0	23.433574617270462	3.0	3.0	1	0	0	289	0
	A0A0D9R1R4	21.0	100	2.0	24.5059214672276	3.0	3.0	1	0	0	305	0
UL49	P10233	32.0	100	2.0	20.22571699260381	3.0	2.0	1	0	0	254	0
	A0A0D9RIN2	33.0	33	2.0	24.356371166810177	3.0	3.0	1	0	0	31	0
NSF	A0A0D9QUU5	85.0	100	2.0	23.26100808841421	3.0	3.0	1	0	0	286	0
STT3B	A0A0D9RB92	94.0	100	2.0	19.79642323645005	3.0	2.0	1	0	0	252	0
ATL3	A0A0D9R3F9	61.0	100	0.0	0.0	0.0	0.0	1	0	0	115	1
	A0A0D9RDK2	45.0	100	0.0	0.0	0.0	0.0	1	0	0	115	1
CPSF6	A0A0D9QW47	63.0	100	0.0	0.0	0.0	0.0	1	0	0	115	1
CLPB	A0A0D9QVV8	76.0	100	0.0	0.0	0.0	0.0	1	0	0	115	1
DYNLT1	A0A0D9RKC6	14.0	100	0.0	0.0	0.0	0.0	1	0	0	115	1
IMP4	A0A0D9RWI7	34.0	100	0.0	0.0	0.0	0.0	1	0	0	115	1
MARS1	A0A0D9QXQ6	102.0	100	0.0	0.0	0.0	0.0	1	0	0	115	1
NAA15	A0A0D9S0X6	101.0	100	0.0	0.0	0.0	0.0	1	0	0	115	1
NOL9	A0A0D9S8S3	79.0	100	0.0	0.0	0.0	0.0	1	0	0	115	1
SEC23A	A0A0D9RSB5	86.0	100	0.0	0.0	0.0	0.0	1	0	0	115	1
SAFB2	A0A0D9RC61	107.0	50	0.0	0.0	0.0	0.0	1	0	0	42	0
VCL	A0A0D9R9G7	124.0	100	0.0	0.0	0.0	0.0	1	1	0	115	1
ZNF408	A0A0D9R052	79.0	100	0.0	0.0	0.0	0.0	1	0	0	115	1
CNP	A0A0D9S293	48.0	100	1.584962500721156	22.76849874422228	2.0	2.0	1	0	0	204	0
RPS24	A0A0D9RAB6	15.0	100	1.584962500721156	26.020542923567717	2.0	2.0	1	0	0	248	0
AP2A2	A0A0D9RDN9	104.0	100	1.584962500721156	21.18057086977996	2.0	2.0	1	0	0	161	0
ACTR3	A0A0D9RV86	47.0	100	1.584962500721156	20.9299366799811	2.0	2.0	1	1	1	155	0
ARPC1B	A0A0D9RYW9	41.0	100	1.584962500721156	21.648748153706336	2.0	2.0	1	1	0	174	0
ADCY7	A0A0D9QZ92	120.0	100	1.584962500721156	25.571625791116983	2.0	2.0	1	0	0	247	0
CDH4	A0A0D9RT41	77.0	100	1.584962500721156	23.06901258067622	2.0	2.0	1	0	0	211	0
ATP2B1	A0A0D9QUU6	130.0	100	1.584962500721156	22.34703899248977	2.0	2.0	1	0	0	191	0
CSNK2B	A0A0D9R898	27.0	100	1.584962500721156	21.26714729285342	2.0	2.0	1	0	0	165	0
CLUH	A0A0D9RMR8	167.0	100	1.584962500721156	19.448901112418227	2.0	2.0	1	0	0	140	0
COPB1	A0A0D9QXF2	107.0	100	1.584962500721156	22.70717353029025	2.0	2.0	1	0	0	202	0
UQCRFS1	A0A0D9QXW2	30.0	100	1.584962500721156	22.997432251076532	2.0	2.0	1	0	0	210	0
DSTN	A0A0D9RGV9	19.0	100	1.584962500721156	23.494980674695416	2.0	2.0	1	1	0	222	0
DDOST	A0A0D9S8C1	49.0	100	1.584962500721156	23.537400780430737	2.0	2.0	1	0	0	224	0
ELAVL1	A0A0D9R723	36.0	100	1.584962500721156	22.34947696857769	2.0	2.0	1	0	0	192	0
EIF6	A0A0D9RDI6	27.0	100	1.584962500721156	21.391207396549994	2.0	2.0	1	0	0	169	0
	A0A0D9RLZ2 (+1)		100	1.584962500721156	22.062433561160663	2.0	2.0	1	0	0	185	1
ITIH2	A0A0D9RLZ2	106.0	100	1.584962500721156	22.062433561160663	2.0	2.0	1	0	0	185	1
	A0A0D9RKW2 (+1)		100	1.584962500721156	23.809373764490665	2.0	2.0	1	0	0	229	1
	A0A0D9RKW2	23.0	100	1.584962500721156	23.809373764490665	2.0	2.0	1	0	0	229	1
	A0A0D9SDW3	23.0	100	1.584962500721156	23.809373764490665	2.0	2.0	1	0	0	229	1
HNRNPAB	A0A0D9R8E2 (+1)		100	1.584962500721156	22.834506541643105	2.0	2.0	1	0	0	205	1
HNRNPAB	A0A0D9R8E2	39.0	100	1.584962500721156	22.834506541643105	2.0	2.0	1	0	0	205	1
	A0A0D9S3H8	30.0	100	1.584962500721156	22.834506541643105	2.0	2.0	1	0	0	205	1
HNRNPC	A0A0D9RVK4 (+1)		100	1.584962500721156	21.85206958742039	2.0	2.0	1	0	0	180	1
HNRNPC	A0A0D9RVK4	32.0	100	1.584962500721156	21.85206958742039	2.0	2.0	1	0	0	180	1
	A0A0D9S930	32.0	100	1.584962500721156	21.85206958742039	2.0	2.0	1	0	0	180	1
SRSF4	A0A0D9RNH2 (+1)		50	1.584962500721156	23.570587786185875	2.0	2.0	1	0	0	51	1
SRSF4	A0A0D9S801	57.0	50	1.584962500721156	23.570587786185875	2.0	2.0	1	0	0	51	1
SRSF6	A0A0D9RNH2	39.0	50	1.584962500721156	23.570587786185875	2.0	2.0	1	0	0	51	1
H1-1	A0A0D9SCM1	22.0	50	1.584962500721156	26.4962095362812	2.0	2.0	1	0	0	53	0
HNRNPDL	A0A0D9QWR3	46.0	100	1.584962500721156	24.17742782640047	2.0	2.0	1	0	0	235	0
HMGA1	A0A0D9RBN4	12.0	100	1.584962500721156	21.465817968924647	2.0	2.0	1	0	0	170	0
HSDL2	A0A0D9RIT0	42.0	100	1.584962500721156	22.840178793949743	2.0	2.0	1	0	0	206	0
IPO7	A0A0D9QWT3	120.0	100	1.584962500721156	21.792943166562768	2.0	2.0	1	0	0	178	0
KHDRBS1	A0A0D9S7Y1	59.0	100	1.584962500721156	24.46501922594716	2.0	2.0	1	0	0	239	0
MRPL46	A0A0D9RXA0	36.0	100	1.584962500721156	20.883582246912862	2.0	2.0	1	0	0	154	0
	A0A0D9S9F2	19.0	100	1.584962500721156	24.942664343384948	2.0	2.0	1	0	0	243	0
LRRC47	A0A0D9S8U1	63.0	100	1.584962500721156	21.00884302003317	2.0	2.0	1	0	0	157	0
IMMT	A0A0D9RUQ5	79.0	100	1.584962500721156	22.757846338409905	2.0	2.0	1	0	0	203	0
MCAT	A0A0D9QZY6	43.0	100	1.584962500721156	20.708106353747176	2.0	2.0	1	0	0	152	0
MRPL13	A0A0D9REA3	21.0	100	1.584962500721156	21.126084330738493	2.0	2.0	1	0	0	160	0
MTREX	A0A0D9RV11	118.0	100	1.584962500721156	23.200332457420075	2.0	2.0	1	0	0	217	0
NUP107	A0A0D9QW68	107.0	100	1.584962500721156	19.86957953597816	2.0	2.0	1	0	0	142	0
OAT	A0A0D9QWX7	48.0	100	1.584962500721156	22.50692519684707	2.0	2.0	1	0	0	195	0
PPFIA2	A0A0D9QV49	135.0	100	1.584962500721156	23.818788794792574	2.0	2.0	1	0	0	231	0
EHHADH	A0A0D9RND5	79.0	100	1.584962500721156	20.804341392567643	2.0	2.0	1	0	0	153	0
PRPF6	A0A0D9RVW9	107.0	100	1.584962500721156	22.61723764050896	2.0	2.0	1	0	0	198	0
RER1	A0A0D9S8V7	23.0	100	1.584962500721156	22.524387236688984	2.0	2.0	1	0	0	196	0
	A0A0D9S9G5	34.0	50	1.584962500721156	23.098901285007862	2.0	2.0	1	0	0	49	0
RIR1	P08543	124.0	100	1.584962500721156	22.86960984461643	2.0	2.0	1	0	0	209	0
RPL10L	A0A0D9SDH3	25.0	50	1.584962500721156	23.089386145699503	2.0	2.0	1	0	0	48	0
RPS14	A0A0D9RGJ5	16.0	100	1.584962500721156	23.768918570089525	2.0	2.0	1	0	0	228	0
RRBP1	A0A0D9RGV0	156.0	100	1.584962500721156	21.27539819388379	2.0	2.0	1	0	0	166	0
SRBD1	A0A0D9RLM4	112.0	100	1.584962500721156	19.97708143640768	2.0	2.0	1	0	0	143	0
SFXN3	A0A0D9QZR4	36.0	100	1.584962500721156	21.773701844668576	2.0	2.0	1	0	0	177	0
SNRPD3	A0A0D9RE84	14.0	100	1.584962500721156	23.74736847964424	2.0	2.0	1	0	0	227	0
SLC25A11	A0A0D9RKI6	34.0	100	1.584962500721156	22.07656315029578	2.0	2.0	1	0	0	186	0
SFN	A0A0D9S918	28.0	50	1.584962500721156	27.28774849050109	2.0	2.0	1	0	0	54	0
SQOR	A0A0D9RD74	50.0	100	1.584962500721156	23.663260249567728	2.0	2.0	1	0	0	225	0
TM9SF2	A0A0D9RY42	76.0	100	1.584962500721156	22.287178878240365	2.0	2.0	1	0	0	190	0
GLS	A0A0D9RIF0	73.0	100	1.584962500721156	20.477349178227158	2.0	2.0	1	0	0	149	0
TRMT6	A0A0D9RLX9	56.0	100	1.584962500721156	21.68302971960231	2.0	2.0	1	0	0	176	0
