# Supplementary material for: HSV-1 US3 Hijacks Conserved Actin Regulatory Complexes to Drive F-Actin Remodeling
Source: Viruses. 2026 Jul 19;18(7):793. doi: 10.3390/v18070793 (PMC13431605; doi:10.3390/v18070793)
Supplement: Supplementary file 1 [file viruses-18-00793-s001.zip › Supplementary - Data S5 (ML_grouped_allseeds_metrics).csv]

model	fold	seed	AUC	PR_AUC	MCC	F1	BalAcc
LR	1	0	0.6229508196721312	0.31581833132258086	0.09410407100231383	0.13333333333333333	0.6024590163934427
RF	1	0	0.5887978142076503	0.08333407986940597	-0.01967858420041179	0.0	0.4959016393442623
GB	1	0	0.4986338797814208	0.056862619640068585	-0.044712417960473254	0.0	0.47950819672131145
LR	2	0	0.6115702479338843	0.24396538407571905	0.11075904894206384	0.15384615384615385	0.6162927981109799
RF	2	0	0.43270365997638727	0.0542967944753659	-0.048494086333552844	0.0	0.4793388429752066
GB	2	0	0.5271546635182999	0.07586994886646455	0.04052204492365539	0.10526315789473684	0.525974025974026
LR	3	0	0.5614754098360656	0.06803118908382066	-0.015574939524856338	0.07547169811320754	0.48224043715847
RF	3	0	0.6960382513661203	0.10223257797270957	0.0	0.0	0.5
GB	3	0	0.45013661202185795	0.052739869858967246	-0.03983041789032374	0.0	0.48360655737704916
LR	4	0	0.7610192837465566	0.41729515745692214	0.27796664409580174	0.24390243902439024	0.7926997245179064
RF	4	0	0.5998622589531681	0.0745479731700204	-0.019837990021453856	0.0	0.49586776859504134
GB	4	0	0.7534435261707989	0.15936747732094111	0.07269650994036668	0.125	0.5461432506887053
LR	5	0	0.7001180637544273	0.18752304272392106	0.14453743685231243	0.17777777777777778	0.6452184179456907
RF	5	0	0.6953955135773319	0.13209821428571428	-0.02134295134699438	0.0	0.49586776859504134
GB	5	0	0.7780401416765053	0.14652014652014653	-0.05333988127622438	0.0	0.47520661157024796
LR	1	1	0.680327868852459	0.30739112162801085	0.15528678030440077	0.16326530612244897	0.6734972677595628
RF	1	1	0.741120218579235	0.1266839757992726	-0.01967858420041179	0.0	0.4959016393442623
GB	1	1	0.73224043715847	0.11232916693443008	-0.05333988127622438	0.0	0.4713114754098361
LR	2	1	0.6753246753246752	0.22934782786999536	0.16402239857413117	0.17857142857142858	0.6753246753246753
RF	2	1	0.460448642266824	0.11049107142857142	0.0	0.0	0.5
GB	2	1	0.693034238488784	0.10733414898395807	-0.037261639148943995	0.0	0.48760330578512395
LR	3	1	0.6133879781420765	0.07876172444122169	-0.04968836041757418	0.05	0.44808743169398907
RF	3	1	0.6188524590163934	0.0760374322493225	-0.034355900058832094	0.0	0.48770491803278687
GB	3	1	0.48292349726775957	0.05515245703924949	-0.06455868954420824	0.0	0.45901639344262296
LR	4	1	0.5819559228650137	0.23872236958443854	0.10226021399470214	0.13953488372093023	0.609504132231405
RF	4	1	0.6329201101928374	0.14231952623569114	-0.019837990021453856	0.0	0.49586776859504134
GB	4	1	0.6818181818181819	0.11979459136723725	0.14576004926365174	0.18181818181818182	0.5668044077134986
LR	5	1	0.8665879574970484	0.3059101915034118	0.24952112022254264	0.22641509433962265	0.7632821723730814
RF	5	1	0.7219598583234947	0.1191687430786268	-0.02134295134699438	0.0	0.49586776859504134
GB	5	1	0.717827626918536	0.12376591662305947	-0.05333988127622438	0.0	0.47520661157024796
LR	1	2	0.6502732240437159	0.0837179518780066	0.12547234561369017	0.14285714285714285	0.644808743169399
RF	1	2	0.7540983606557377	0.14597988816738816	-0.034355900058832094	0.0	0.48770491803278687
GB	1	2	0.8114754098360656	0.3037767244856797	0.3486169235387245	0.375	0.7213114754098361
LR	2	2	0.5505464480874316	0.21912848251590644	-0.029490627474648742	0.07017543859649122	0.46584699453551914
RF	2	2	0.6502732240437159	0.09322590989257656	-0.02793993781135563	0.0	0.4918032786885246
GB	2	2	0.4077868852459016	0.04853412170485341	-0.04918032786885246	0.0	0.47540983606557374
LR	3	2	0.5826446280991735	0.07273620844921745	0.1326630071788678	0.16216216216216217	0.634297520661157
RF	3	2	0.4889807162534435	0.060097079490271016	-0.03463639827277923	0.0	0.48760330578512395
GB	3	2	0.41115702479338845	0.06703174603174604	-0.040156918572671466	0.0	0.4834710743801653
LR	4	2	0.5838252656434474	0.24334455381650677	0.15592099241424792	0.2	0.6316410861865407
RF	4	2	0.6198347107438016	0.10820298514142498	-0.02134295134699438	0.0	0.49586776859504134
GB	4	2	0.5932703659976387	0.07256098943915337	-0.048494086333552844	0.0	0.4793388429752066
LR	5	2	0.8382526564344746	0.5105271540054148	0.1643659706592591	0.1643835616438356	0.6806375442739079
RF	5	2	0.7508854781582055	0.13653461384553822	-0.04319917848286286	0.0	0.4834710743801653
GB	5	2	0.4663518299881936	0.20356553836487865	0.058015666345155384	0.11764705882352941	0.5342384887839433
LR	1	3	0.6599763872491144	0.22650785360962364	-0.0704642218232983	0.047619047619047616	0.4309327036599764
RF	1	3	0.3907910271546635	0.06696428571428571	0.0	0.0	0.5
GB	1	3	0.6198347107438016	0.08637700402406284	-0.07374961314478497	0.0	0.45454545454545453
LR	2	3	0.8975409836065573	0.6304232804232803	0.18476461538863911	0.16666666666666666	0.7158469945355191
RF	2	3	0.7103825136612022	0.10833583430654516	-0.02793993781135563	0.0	0.4918032786885246
GB	2	3	0.491120218579235	0.08699979266017002	0.10921975689893564	0.15384615384615385	0.5587431693989071
LR	3	3	0.41530054644808745	0.05334234433042775	-0.0890677195205633	0.038461538461538464	0.3989071038251366
RF	3	3	0.5396174863387978	0.06375413242189558	-0.01967858420041179	0.0	0.4959016393442623
GB	3	3	0.3244535519125683	0.05555705809074219	-0.02793993781135563	0.0	0.4918032786885246
LR	4	3	0.6177685950413223	0.15113702418192387	0.10068831644143807	0.14814814814814814	0.5881542699724518
RF	4	3	0.7858126721763086	0.19897088184489758	-0.019837990021453856	0.0	0.49586776859504134
GB	4	3	0.5750688705234159	0.09189249639249639	-0.03463639827277923	0.0	0.48760330578512395
LR	5	3	0.706021251475797	0.14097944843286458	0.13938912406413465	0.17391304347826086	0.641086186540732
RF	5	3	0.49645808736717834	0.06590258229728672	-0.05785123966942149	0.0	0.47107438016528924
GB	5	3	0.39787485242030696	0.06735957540911101	-0.05785123966942149	0.0	0.47107438016528924
LR	1	4	0.7336065573770492	0.2685723514211886	0.21445493653456035	0.18867924528301888	0.744535519125683
RF	1	4	0.7957650273224044	0.14312955373406192	0.0	0.0	0.5
GB	1	4	0.9439890710382514	0.5341913833293144	0.3727036654304376	0.4	0.7254098360655737
LR	2	4	0.6517119244391971	0.08999701988832423	0.06473720824735961	0.13043478260869565	0.5655253837072018
RF	2	4	0.6275088547815821	0.09565461950330373	-0.02134295134699438	0.0	0.49586776859504134
GB	2	4	0.42384887839433294	0.05923600997018719	-0.030303030303030304	0.0	0.49173553719008267
LR	3	4	0.6229508196721311	0.11389876767235257	0.053465715518023794	0.10909090909090909	0.5614754098360656
RF	3	4	0.573087431693989	0.06165802780020872	-0.02793993781135563	0.0	0.4918032786885246
GB	3	4	0.5826502732240437	0.06799493234227691	-0.05333988127622438	0.0	0.4713114754098361
LR	4	4	0.6852617079889807	0.39557861635220126	0.1441086329294958	0.17142857142857143	0.6425619834710744
RF	4	4	0.8106060606060607	0.20198297978453175	0.2097426339851631	0.2222222222222222	0.575068870523416
GB	4	4	0.7066115702479339	0.18438030560271645	0.3002754820936639	0.3333333333333333	0.650137741046832
LR	5	4	0.7142857142857144	0.47585367480325463	0.1261859888686698	0.15384615384615385	0.6381345926800472
RF	5	4	0.6481700118063755	0.10447464700165779	0.0	0.0	0.5
GB	5	4	0.5123966942148761	0.07017964491648701	-0.06210273191490665	0.0	0.4669421487603306
LR	1	5	0.6552538370720189	0.09980072340939844	0.002388213352239699	0.09302325581395349	0.5023612750885478
RF	1	5	0.6050767414403778	0.08793893701645418	-0.02134295134699438	0.0	0.49586776859504134
GB	1	5	0.4197166469893743	0.060798065636135865	-0.05785123966942149	0.0	0.47107438016528924
LR	2	5	0.76775956284153	0.4199604743083004	0.23354153573339015	0.20408163265306123	0.7609289617486339
RF	2	5	0.47950819672131145	0.0923611111111111	-0.034355900058832094	0.0	0.48770491803278687
GB	2	5	0.6318306010928961	0.12494331065759637	0.08357597346015873	0.13333333333333333	0.5505464480874317
LR	3	5	0.6557377049180327	0.38328175092880973	0.11373067661865854	0.13559322033898305	0.6325136612021858
RF	3	5	0.8176229508196722	0.23810552952429384	0.20995272258175168	0.2222222222222222	0.575136612021858
GB	3	5	0.6338797814207651	0.15014269284071263	0.08357597346015873	0.13333333333333333	0.5505464480874317
LR	4	5	0.5461432506887053	0.06578358344379209	0.06571093320117412	0.12121212121212122	0.5633608815426997
RF	4	5	0.5454545454545454	0.07267175484643366	-0.028167151608781214	0.0	0.49173553719008267
GB	4	5	0.5199724517906337	0.05989623915640746	-0.040156918572671466	0.0	0.4834710743801653
LR	5	5	0.8358913813459269	0.35381435332753786	0.2253562805304258	0.20689655172413793	0.7426210153482881
RF	5	5	0.6641086186540732	0.12407964177734584	-0.02134295134699438	0.0	0.49586776859504134
GB	5	5	0.6841794569067297	0.10795294694841259	0.058015666345155384	0.11764705882352941	0.5342384887839433
LR	1	6	0.7513661202185792	0.40680894308943083	0.17313868765248228	0.15873015873015872	0.7035519125683061
RF	1	6	0.7718579234972678	0.1619028540903541	-0.02793993781135563	0.0	0.4918032786885246
GB	1	6	0.6591530054644809	0.33060199141317254	0.47540983606557374	0.5	0.7377049180327868
LR	2	6	0.4982290436835891	0.07424737383128507	-0.0017764704646268305	0.09090909090909091	0.4982290436835891
RF	2	6	0.5519480519480521	0.06815758324417666	-0.05785123966942149	0.0	0.47107438016528924
GB	2	6	0.4374262101534829	0.05969634230503795	-0.06614607955536353	0.0	0.4628099173553719
LR	3	6	0.6407103825136612	0.23053392964440308	0.1078968031201332	0.14285714285714285	0.6147540983606558
RF	3	6	0.723360655737705	0.13819763210927005	0.0	0.0	0.5
GB	3	6	0.8080601092896175	0.21711085806535307	0.1725984775247362	0.2	0.5710382513661202
LR	4	6	0.6246556473829201	0.1463588491093556	0.024640149568810138	0.09523809523809523	0.5261707988980716
RF	4	6	0.7004132231404959	0.1423427629295041	0.17234010887438173	0.2	0.5709366391184573
GB	4	6	0.7403581267217632	0.17108611219802036	0.17234010887438173	0.2	0.5709366391184573
LR	5	6	0.8559622195985832	0.5205415499533146	0.19930493792593393	0.1875	0.717827626918536
RF	5	6	0.8311688311688312	0.18246532483961328	0.0	0.0	0.5
GB	5	6	0.5602125147579693	0.08196931798337329	-0.08428842272232097	0.0	0.44214876033057854
LR	1	7	0.7579693034238488	0.26883210180623973	0.23471218651180387	0.21428571428571427	0.7508854781582054
RF	1	7	0.7981109799291619	0.1953125	-0.030303030303030304	0.0	0.49173553719008267
GB	1	7	0.819952774498229	0.3504976604707063	0.39416898243919335	0.42105263157894735	0.7526564344746163
LR	2	7	0.7076502732240437	0.28731818863397807	0.13345748480001202	0.16216216216216217	0.6352459016393442
RF	2	7	0.657103825136612	0.07872028721984395	0.0	0.0	0.5
GB	2	7	0.5628415300546448	0.05976937711961251	-0.03983041789032374	0.0	0.48360655737704916
LR	3	7	0.6120218579234973	0.22736104475234908	0.006188607008247471	0.0851063829787234	0.5068306010928961
RF	3	7	0.5621584699453551	0.07244318181818182	-0.03983041789032374	0.0	0.48360655737704916
GB	3	7	0.4760928961748634	0.05430743243243243	-0.060987872524980696	0.0	0.46311475409836067
LR	4	7	0.5750688705234159	0.23444774301704258	0.07185420140680773	0.12	0.5805785123966942
RF	4	7	0.6611570247933884	0.12568591969482076	-0.019837990021453856	0.0	0.49586776859504134
GB	4	7	0.709366391184573	0.11947697111631538	-0.03463639827277923	0.0	0.48760330578512395
LR	5	7	0.7378984651711924	0.20800805759196883	0.1424120855102681	0.16393442622950818	0.6546635182998819
RF	5	7	0.7709563164108619	0.13978378432712796	-0.06210273191490665	0.0	0.4669421487603306
GB	5	7	0.4474616292798111	0.0757631532713029	-0.048494086333552844	0.0	0.4793388429752066
LR	1	8	0.3743169398907104	0.0421777732213512	-0.06650021017496845	0.044444444444444446	0.4275956284153005
RF	1	8	0.7739071038251366	0.18113553113553116	-0.01967858420041179	0.0	0.4959016393442623
GB	1	8	0.6140710382513661	0.08858926226182863	0.07316651481676933	0.125	0.546448087431694
LR	2	8	0.6762295081967213	0.10535714285714286	0.1636411589421599	0.1875	0.6557377049180328
RF	2	8	0.6256830601092895	0.11135345156369184	-0.034355900058832094	0.0	0.48770491803278687
GB	2	8	0.8237704918032787	0.281919061330826	0.3486169235387245	0.375	0.7213114754098361
LR	3	8	0.5076741440377803	0.07036570565982331	-0.09832426470323566	0.04	0.39787485242030696
RF	3	8	0.6428571428571428	0.09510308676388901	-0.04319917848286286	0.0	0.4834710743801653
GB	3	8	0.4510035419126328	0.059269095274825136	-0.05785123966942149	0.0	0.47107438016528924
LR	4	8	0.7086776859504132	0.26043326645078835	0.1272203839732596	0.15789473684210525	0.6301652892561984
RF	4	8	0.690771349862259	0.1156563814044129	-0.028167151608781214	0.0	0.49173553719008267
GB	4	8	0.6363636363636365	0.08269216163953005	-0.05378254348272379	0.0	0.47107438016528924
LR	5	8	0.780401416765053	0.21376861555432983	0.20346320346320346	0.19047619047619047	0.7219598583234947
RF	5	8	0.4155844155844156	0.0662733843537415	-0.030303030303030304	0.0	0.49173553719008267
GB	5	8	0.6139315230224321	0.085351966873706	-0.05333988127622438	0.0	0.47520661157024796
LR	1	9	0.5669398907103825	0.10528330577682521	0.021657175621915752	0.09302325581395349	0.523224043715847
RF	1	9	0.6646174863387979	0.0832531424013481	-0.02793993781135563	0.0	0.4918032786885246
GB	1	9	0.4316939890710383	0.04807983114640437	-0.060987872524980696	0.0	0.46311475409836067
LR	2	9	0.5985832349468713	0.08386574166487444	0.024437466973862926	0.10526315789473684	0.5230224321133412
RF	2	9	0.5944510035419126	0.11445132488479262	-0.030303030303030304	0.0	0.49173553719008267
GB	2	9	0.5413223140495868	0.09835302542069459	-0.030303030303030304	0.0	0.49173553719008267
LR	3	9	0.8360655737704918	0.21870882740447956	0.2862991671569341	0.2222222222222222	0.8278688524590163
RF	3	9	0.8333333333333334	0.1924128980732754	0.0	0.0	0.5
GB	3	9	0.9234972677595629	0.48107978977544197	0.4358906148350179	0.4444444444444444	0.8005464480874317
LR	4	9	0.7389807162534435	0.5438799545159194	0.16375396596438913	0.1702127659574468	0.6804407713498623
RF	4	9	0.7920110192837466	0.21481270909976832	-0.028167151608781214	0.0	0.49173553719008267
GB	4	9	0.6769972451790633	0.2451255678265789	0.12534435261707988	0.16666666666666666	0.5626721763085399
LR	5	9	0.7922077922077921	0.38784447518535214	0.19117720004495192	0.18181818181818182	0.7095631641086186
RF	5	9	0.7680047225501772	0.14164624041645743	0.09327036599763873	0.14285714285714285	0.5466351829988194
GB	5	9	0.7042502951593861	0.1685916277142598	0.07984636960487998	0.13333333333333333	0.5425029515938606
