# Supplementary material for: HSV-1 US3 Hijacks Conserved Actin Regulatory Complexes to Drive F-Actin Remodeling
Source: Viruses. 2026 Jul 19;18(7):793. doi: 10.3390/v18070793 (PMC13431605; doi:10.3390/v18070793)
Supplement: Supplementary file 1 [file viruses-18-00793-s001.zip › Supplementary- Data S1 (2way ANOVA of F actin Geomean score).csv]

Within each row	compare columns (simple effects within rows)
Number of families	4
Number of comparisons per family	3
Alpha	0.05
Tukey's multiple comparisons test	Mean diff.	95.00% CI of diff.	Below threshold?	Summary	Adjusted P Value
0 h
Mock (Uninfected) vs. WT HSV-1 (McKrae)	15.67	-190.4 to 221.7	No	ns	0.9803
Mock (Uninfected) vs. ΔUS3 HSV-1	9.333	-196.7 to 215.4	No	ns	0.9930
WT HSV-1 (McKrae) vs. ΔUS3 HSV-1	-6.333	-212.4 to 199.7	No	ns	0.9968
6 h
Mock (Uninfected) vs. WT HSV-1 (McKrae)	-247.7	-453.7 to -41.59	Yes	*	0.0164
Mock (Uninfected) vs. ΔUS3 HSV-1	28.33	-177.7 to 234.4	No	ns	0.9373
WT HSV-1 (McKrae) vs. ΔUS3 HSV-1	276.0	69.92 to 482.1	Yes	**	0.0073
12 h
Mock (Uninfected) vs. WT HSV-1 (McKrae)	261.7	55.59 to 467.7	Yes	*	0.0111
Mock (Uninfected) vs. ΔUS3 HSV-1	13.00	-193.1 to 219.1	No	ns	0.9864
WT HSV-1 (McKrae) vs. ΔUS3 HSV-1	-248.7	-454.7 to -42.59	Yes	*	0.0160
24 h
Mock (Uninfected) vs. WT HSV-1 (McKrae)	315.7	109.6 to 521.7	Yes	**	0.0023
Mock (Uninfected) vs. ΔUS3 HSV-1	56.67	-149.4 to 262.7	No	ns	0.7734
WT HSV-1 (McKrae) vs. ΔUS3 HSV-1	-259.0	-465.1 to -52.92	Yes	*	0.0119
Test details	Mean 1	Mean 2	Mean diff.	SE of diff.	N1	N2	q	DF
0 h
Mock (Uninfected) vs. WT HSV-1 (McKrae)	501.0	485.3	15.67	82.52	3	3	0.2685	24.00
Mock (Uninfected) vs. ΔUS3 HSV-1	501.0	491.7	9.333	82.52	3	3	0.1600	24.00
WT HSV-1 (McKrae) vs. ΔUS3 HSV-1	485.3	491.7	-6.333	82.52	3	3	0.1085	24.00
6 h
Mock (Uninfected) vs. WT HSV-1 (McKrae)	526.7	774.3	-247.7	82.52	3	3	4.244	24.00
Mock (Uninfected) vs. ΔUS3 HSV-1	526.7	498.3	28.33	82.52	3	3	0.4856	24.00
WT HSV-1 (McKrae) vs. ΔUS3 HSV-1	774.3	498.3	276.0	82.52	3	3	4.730	24.00
12 h
Mock (Uninfected) vs. WT HSV-1 (McKrae)	572.3	310.7	261.7	82.52	3	3	4.484	24.00
Mock (Uninfected) vs. ΔUS3 HSV-1	572.3	559.3	13.00	82.52	3	3	0.2228	24.00
WT HSV-1 (McKrae) vs. ΔUS3 HSV-1	310.7	559.3	-248.7	82.52	3	3	4.262	24.00
24 h
Mock (Uninfected) vs. WT HSV-1 (McKrae)	570.0	254.3	315.7	82.52	3	3	5.410	24.00
Mock (Uninfected) vs. ΔUS3 HSV-1	570.0	513.3	56.67	82.52	3	3	0.9711	24.00
WT HSV-1 (McKrae) vs. ΔUS3 HSV-1	254.3	513.3	-259.0	82.52	3	3	4.439	24.00
