# Supplementary material for: HSV-1 US3 Hijacks Conserved Actin Regulatory Complexes to Drive F-Actin Remodeling
Source: Viruses. 2026 Jul 19;18(7):793. doi: 10.3390/v18070793 (PMC13431605; doi:10.3390/v18070793)
Supplement: Supplementary file 1 [file viruses-18-00793-s001.zip › Supplementary- Data S2 (2way ANOVA of F actin Area Fraction).csv]

Within each row	compare columns (simple effects within rows)
Number of families	2
Number of comparisons per family	3
Alpha	0.05
Tukey's multiple comparisons test	Mean diff.	95.00% CI of diff.	Below threshold?	Summary	Adjusted P Value
0 HPI
Mock (Uninfected) vs. WT HSV-1	0.01893	-0.1042 to 0.1421	No	ns	0.9121
Mock (Uninfected) vs. ΔUS3 HSV-1	0.006492	-0.1167 to 0.1296	No	ns	0.9892
WT HSV-1 vs. ΔUS3 HSV-1	-0.01244	-0.1356 to 0.1107	No	ns	0.9609
24 HPI
Mock (Uninfected) vs. WT HSV-1	0.3963	0.2731 to 0.5194	Yes	****	<0.0001
Mock (Uninfected) vs. ΔUS3 HSV-1	0.1428	0.01962 to 0.2659	Yes	*	0.0235
WT HSV-1 vs. ΔUS3 HSV-1	-0.2535	-0.3766 to -0.1304	Yes	***	0.0004
Test details	Mean 1	Mean 2	Mean diff.	SE of diff.	N1	N2	q	DF
0 HPI
Mock (Uninfected) vs. WT HSV-1	1.881	1.862	0.01893	0.04616	3	3	0.5801	12.00
Mock (Uninfected) vs. ΔUS3 HSV-1	1.881	1.874	0.006492	0.04616	3	3	0.1989	12.00
WT HSV-1 vs. ΔUS3 HSV-1	1.862	1.874	-0.01244	0.04616	3	3	0.3812	12.00
24 HPI
Mock (Uninfected) vs. WT HSV-1	1.853	1.456	0.3963	0.04616	3	3	12.14	12.00
Mock (Uninfected) vs. ΔUS3 HSV-1	1.853	1.710	0.1428	0.04616	3	3	4.374	12.00
WT HSV-1 vs. ΔUS3 HSV-1	1.456	1.710	-0.2535	0.04616	3	3	7.767	12.00
