# Supplementary material for: HSV-1 US3 Hijacks Conserved Actin Regulatory Complexes to Drive F-Actin Remodeling
Source: Viruses. 2026 Jul 19;18(7):793. doi: 10.3390/v18070793 (PMC13431605; doi:10.3390/v18070793)
Supplement: Supplementary file 1 [file viruses-18-00793-s001.zip › Supplementary- Data S3 (2way ANOVA of MFI).csv]

Within each row	compare columns (simple effects within rows)
Number of families	2
Number of comparisons per family	3
Alpha	0.05
Tukey's multiple comparisons test	Mean diff.	95.00% CI of diff.	Below threshold?	Summary	Adjusted P Value
0 HPI
Mock (Uninfected) vs. WT HSV-1	0.03139	-0.1291 to 0.1919	No	ns	0.8623
Mock (Uninfected) vs. ΔUS3 HSV-1	-0.01054	-0.1711 to 0.1500	No	ns	0.9832
WT HSV-1 vs. ΔUS3 HSV-1	-0.04194	-0.2025 to 0.1186	No	ns	0.7698
24 HPI
Mock (Uninfected) vs. WT HSV-1	0.1654	0.004860 to 0.3259	Yes	*	0.0434
Mock (Uninfected) vs. ΔUS3 HSV-1	-0.01298	-0.1735 to 0.1476	No	ns	0.9747
WT HSV-1 vs. ΔUS3 HSV-1	-0.1784	-0.3389 to -0.01784	Yes	*	0.0295
Test details	Mean 1	Mean 2	Mean diff.	SE of diff.	N1	N2	q	DF
0 HPI
Mock (Uninfected) vs. WT HSV-1	1.855	1.824	0.03139	0.06018	3	3	0.7378	12.00
Mock (Uninfected) vs. ΔUS3 HSV-1	1.855	1.866	-0.01054	0.06018	3	3	0.2478	12.00
WT HSV-1 vs. ΔUS3 HSV-1	1.824	1.866	-0.04194	0.06018	3	3	0.9856	12.00
24 HPI
Mock (Uninfected) vs. WT HSV-1	1.833	1.668	0.1654	0.06018	3	3	3.887	12.00
Mock (Uninfected) vs. ΔUS3 HSV-1	1.833	1.846	-0.01298	0.06018	3	3	0.3051	12.00
WT HSV-1 vs. ΔUS3 HSV-1	1.668	1.846	-0.1784	0.06018	3	3	4.192	12.00
