# Supplementary material for: HSV-1 US3 Hijacks Conserved Actin Regulatory Complexes to Drive F-Actin Remodeling
Source: Viruses. 2026 Jul 19;18(7):793. doi: 10.3390/v18070793 (PMC13431605; doi:10.3390/v18070793)
Supplement: Supplementary file 1 [file viruses-18-00793-s001.zip › Supplementary- Data S6 (ML_grouped_per_fold_metrics).csv]

model	fold	seed	AUC	PR_AUC	MCC	F1	BalAcc
LR	1	0	0.6229508196721312	0.31581833132258086	0.09410407100231383	0.13333333333333333	0.6024590163934427
RF	1	0	0.5887978142076503	0.08333407986940597	-0.01967858420041179	0.0	0.4959016393442623
GB	1	0	0.4986338797814208	0.056862619640068585	-0.044712417960473254	0.0	0.47950819672131145
LR	2	0	0.6115702479338843	0.24396538407571905	0.11075904894206384	0.15384615384615385	0.6162927981109799
RF	2	0	0.43270365997638727	0.0542967944753659	-0.048494086333552844	0.0	0.4793388429752066
GB	2	0	0.5271546635182999	0.07586994886646455	0.04052204492365539	0.10526315789473684	0.525974025974026
LR	3	0	0.5614754098360656	0.06803118908382066	-0.015574939524856338	0.07547169811320754	0.48224043715847
RF	3	0	0.6960382513661203	0.10223257797270957	0.0	0.0	0.5
GB	3	0	0.45013661202185795	0.052739869858967246	-0.03983041789032374	0.0	0.48360655737704916
LR	4	0	0.7610192837465566	0.41729515745692214	0.27796664409580174	0.24390243902439024	0.7926997245179064
RF	4	0	0.5998622589531681	0.0745479731700204	-0.019837990021453856	0.0	0.49586776859504134
GB	4	0	0.7534435261707989	0.15936747732094111	0.07269650994036668	0.125	0.5461432506887053
LR	5	0	0.7001180637544273	0.18752304272392106	0.14453743685231243	0.17777777777777778	0.6452184179456907
RF	5	0	0.6953955135773319	0.13209821428571428	-0.02134295134699438	0.0	0.49586776859504134
GB	5	0	0.7780401416765053	0.14652014652014653	-0.05333988127622438	0.0	0.47520661157024796
